# Supplementary material for: An Entropy-Based Directed Random Walk for Cancer Classification Using Gene Expression Data Based on Bi-Random Walk on Two Separated Networks
Source: Genes (Basel). 2023 Feb 24;14(3):574. doi: 10.3390/genes14030574 (PMC10048140; doi:10.3390/genes14030574)
Supplement: Supplementary file 1 [file genes-14-00574-s001.zip]

Archive with 12 entries (10 files):
- e-DRW R package/
- e-DRW R package/eDRW_0.1.0.tar.gz
- e-DRW R package/README.Rmd
- Table S1/
- Table S1/e-DRW Breast GSE3494.xlsx
- Table S1/e-DRW Kidney GSE15641.xlsx
- Table S1/e-DRW Liver GSE17856.xlsx
- Table S1/e-DRW Lung GSE10072.xlsx
- Table S1/e-DRW Stomach GSE13911.xlsx
- Table S1/e-DRW Thyroid GSE33630.xlsx
- Table S2.xlsx
- Table S3.xlsx
