# Supplementary material for: An Entropy-Based Directed Random Walk for Cancer Classification Using Gene Expression Data Based on Bi-Random Walk on Two Separated Networks
Source: Genes (Basel). 2023 Feb 24;14(3):574. doi: 10.3390/genes14030574 (PMC10048140; doi:10.3390/genes14030574)
Supplement: Supplementary file 1 [file genes-14-00574-s001.zip › e-DRW R package/README.Rmd]

# eDRW

eDRW is an entropy-based pathway activity inference method using directed random walks on graph. It implements entropy as a parameter variable for random walking in a biological network and Entropy Weight Method (EWM) was applied for pathway activity inference. 

## Installation

You can install the development version of eDRW like so:

``` {install package in Rstudio}
- Click Tools >> Install Packages
- Select Package Archive File (.zip, .tar.gz) in the Install from: slot
- Find the corresponding file on the local machine, and click Open
- Click Install
```

## Getting started

1. Load eDRW package

```{load package}
library(eDRW)
```

2. Imports r packages

```{imports r packages}
library(igraph) # version 1.3.4
library(lattice) # version 0.20-45
library(Matrix) # version 1.4-1
library(caret) # version 6.0-92
library(e1071) # version 1.711
```

3. Get the classification accuracy and predicted risk pathways

Classification takes some time to run (approximately 20 minutes) as the function runs across 10 experiments to get the prediction results

```{Classification using K-Nearest Neighbour}
PredictCrossKNN <- getPredictCrossKNN(normalizedMatrix, normalized_Matrix, gNonMetabolic, gMetabolic, vertexWeight, vertexTScore, vertexEntWeight, LungNormSample, LungDiseaseSample, LungNormSample_test, LungDiseaseSample_test, LungNormSample_crosstest, LungDiseaseSample_crosstest, gPid2, gPid1, vertex_Weight, vertex_TScore, vertex_EntWeight)
```
```{Classification using Naives Bayes}
PredictCrossNB <- getPredictCrossNB(normalizedMatrix, normalized_Matrix, gNonMetabolic, gMetabolic, vertexWeight, vertexTScore, vertexEntWeight, LungNormSample, LungDiseaseSample, LungNormSample_test, LungDiseaseSample_test, LungNormSample_crosstest, LungDiseaseSample_crosstest, gPid2, gPid1, vertex_Weight, vertex_TScore, vertex_EntWeight)

```
```{Classification using Logistic Regression}
PredictCrossLR <- getPredictCrossLR(normalizedMatrix, normalized_Matrix, gNonMetabolic, gMetabolic, vertexWeight, vertexTScore, vertexEntWeight, LungNormSample, LungDiseaseSample, LungNormSample_test, LungDiseaseSample_test, LungNormSample_crosstest, LungDiseaseSample_crosstest, gPid2, gPid1, vertex_Weight, vertex_TScore, vertex_EntWeight)

```

4. Get the predicted risk genes 

```{Extract genes from predicted KEGG pathways}
riskPathway <- c("04010")
riskGenes <- getGenesInClassifierKegg(dataframes, LungNormSample, LungDiseaseSample, riskPathway)
```
```{Extract genes from predicted PID pathways}
riskPathway <- c("204")
riskGenes <- getGenesInClassifierPid(data_frames, LungNormSample, LungDiseaseSample, riskPathway)
```
