# Supplementary material for: An Entropy-Based Directed Random Walk for Cancer Classification Using Gene Expression Data Based on Bi-Random Walk on Two Separated Networks
Source: Genes (Basel). 2023 Feb 24;14(3):574. doi: 10.3390/genes14030574 (PMC10048140; doi:10.3390/genes14030574)
Supplement: Supplementary file 1 [file genes-14-00574-s001.zip › Table S1/e-DRW Breast GSE3494.xlsx]

## Sheet: 0.1
Risk-active pathways detected for 10 experiments across different classifiers
Naïve Bayes
	Risk-active pathways							Accuracy
1	"05417"							0.766949
2	"04150"							0.771186
3	"04150"							0.758475
4	"04150"							0.758475
5	"04261"							0.792373
6	"04150"							0.754237
7	"05225"							0.75
8	"04020"	"05010"						0.766949
9	"05417"							0.745763
10	"04934"							0.762712
							Mean AUC	0.762712
K-Nearest Neighbour
	Risk-active pathways							Accuracy
1	"05417"	"05225"	"05161"	"04668"	"04916"	"04932"	"05152"	0.788136
2	"04150"	"05168"	"04310"					0.771186
3	"04150"							0.75
4	"04150"	"04261"	"05168"	"04668"				0.754237
5	"04261"							0.745763
6	"04150"							0.728814
7	"05225"							0.733051
8	"04020"							0.711864
9	"05417"	"05168"	"05207"	"05162"				0.75
10	"04934"	"04150"	"M195"	"04014"	"04151"			0.783898
							Mean AUC	0.751695
Logistic Regression
	Risk-active pathways							Accuracy
1	"05417"							0.758475
2	"04150"							0.775424
3	"04150"							0.758475
4	"04150"							0.754237
5	"04261"							0.788136
6	"04150"							0.754237
7	"05225"							0.75
8	"04020"							0.762712
9	"05417"							0.745763
10	"04934"							0.762712
							Mean AUC	0.761017

## Sheet: 0.2
Risk-active pathways detected for 10 experiments across different classifiers
Naïve Bayes
	Risk-active pathways							Accuracy
1	"05168"							0.766949
2	"04150"							0.745763
3	"04020"							0.754237
4	"04150"							0.762712
5	"04020"							0.766949
6	"04150"							0.745763
7	"04261"							0.762712
8	"04261"							0.766949
9	"05225"							0.737288
10	"04020"							0.758475
							Mean AUC	0.75678
K-Nearest Neighbour
	Risk-active pathways							Accuracy
1	"05168"	"05418"	"05152"					0.788136
2	"04150"	"05207"	"05200"	"04140"	"05226"	"04068"	"04261"
	"04916"	"05170"	"04350"					0.779661
3	"04020"	"05207"	"05417"	"04151"	"05168"	"05226"		0.762712
4	"04150"	"04360"	"04020"	"05165"	"05131"			0.754237
5	"04020"	"05168"	"M8"	"04144"				0.775424
6	"04150"	"05207"	"04024"					0.741525
7	"04261"							0.733051
8	"04261"	"04150"	"04022"	"04060"	"05131"			0.766949
9	"05225"	"05226"	"05200"	"05210"	"04022"			0.737288
10	"04020"	"05168"						0.783898
							Mean AUC	0.762288
Logistic Regression
	Risk-active pathways							Accuracy
1	"05168"							0.766949
2	"04150"							0.75
3	"04020"							0.754237
4	"04150"							0.754237
5	"04020"							0.788136
6	"04150"							0.75
7	"04261"							0.75
8	"04261"							0.758475
9	"05225"							0.737288
10	"04020"							0.771186
							Mean AUC	0.758051

## Sheet: 0.3
Risk-active pathways detected for 10 experiments across different classifiers
Naïve Bayes
	Risk-active pathways						Accuracy
1	"05168"	"M115"					0.754237
2	"04261"						0.745763
3	"05225"						0.766949
4	"04020"						0.766949
5	"04150"						0.754237
6	"04020"						0.754237
7	"04150"						0.792373
8	"05417"						0.754237
9	"04150"						0.75
10	"04261"						0.771186
						Mean AUC	0.761017
K-Nearest Neighbour
	Risk-active pathways						Accuracy
1	"05168"						0.766949
2	"04261"	"04020"	"05207"	"04140"	"05131"	"05417"	0.741525
3	"05225"	"05207"	"04550"	"M186"	"05160"		0.745763
4	"04020"	"05200"					0.758475
5	"04150"	"04261"	"05417"	"04550"	"05135"		0.745763
6	"04020"	"04550"					0.771186
7	"04150"	"04066"	"05207"	"05417"	"05235"	"04022"	0.775424
8	"05417"	"04012"	"05225"	"04934"	"04919"		0.79661
9	"04150"	"04022"	"04910"	"04933"			0.762712
10	"04261"						0.737288
						Mean AUC	0.760169
Logistic Regression
	Risk-active pathways						Accuracy
1	"05168"						0.758475
2	"04261"						0.737288
3	"05225"						0.762712
4	"04020"						0.762712
5	"04150"						0.758475
6	"04020"						0.762712
7	"04150"						0.792373
8	"05417"						0.754237
9	"04150"						0.75
10	"04261"						0.771186
						Mean AUC	0.761017

## Sheet: 0.4
Risk-active pathways detected for 10 experiments across different classifiers
Naïve Bayes
	Risk-active pathways							Accuracy
1	"04150"							0.745763
2	"04261"							0.775424
3	"05168"							0.771186
4	"04150"							0.758475
5	"04261"							0.754237
6	"05225"							0.762712
7	"04261"							0.711864
8	"05200"							0.745763
9	"04150"							0.754237
10	"05417"							0.779661
							Mean AUC	0.755932
K-Nearest Neighbour
	Risk-active pathways							Accuracy
1	"04150"	"04261"	"05200"	"05163"	"M28"			0.733051
2	"04261"	"05168"						0.788136
3	"05168"	"M145"	"04068"					0.779661
4	"04150"	"04261"	"05225"	"04062"	"04066"	"05226"	"05166"	0.766949
5	"04261"	"05135"	"04012"	"05418"	"05142"			0.745763
6	"05225"	"04934"	"04020"	"04310"	"05163"	"04371"		0.754237
7	"04261"	"05207"	"05161"					0.745763
8	"05200"	"05131"	"M145"	"04714"				0.75
9	"04150"	"05225"	"04015"	"05417"	"04261"	"04010"		0.779661
10	"05417"	"05142"	"04935"	"04022"	"04150"	"04015"	"04926"	0.783898
							Mean AUC	0.762712
Logistic Regression
	Risk-active pathways							Accuracy
1	"04150"							0.75
2	"04261"							0.728814
3	"05168"							0.771186
4	"04150"							0.766949
5	"04261"							0.745763
6	"05225"							0.758475
7	"04261"							0.720339
8	"05200"							0.745763
9	"04150"							0.75
10	"05417"							0.779661
							Mean AUC	0.751695

## Sheet: 0.5
Risk-active pathways detected for 10 experiments across different classifiers
Naïve Bayes
	Risk-active pathways							Accuracy
1	"04150"							0.745763
2	"04150"							0.792373
3	"05207"							0.766949
4	"05417"							0.733051
5	"04261"							0.724576
6	"04150"							0.779661
7	"04020"							0.75
8	"04261"							0.741525
9	"04261"							0.741525
10	"04010"							0.75
							Mean AUC	0.752542
K-Nearest Neighbour												Total pathways detected across experiments
	Risk-active pathways							Accuracy				Pathways	No. of times appeared
1	"04150"	"05225"	"04310"	"04611"	"05170"			0.762712			1	"04150"	4
2	"04150"	"04022"	"05142"					0.792373			2	"05225"	3
3	"05207"	"04935"	"05417"	"05163"				0.762712			3	"04310"	2
4	"05417"	"05225"	"05207"	"04012"	"04310"	"05163"	"00230"				4	"04611"	1
	"05161"	"04912"	"04390"	"05142"				0.775424			5	"05170"	1
5	"04261"	"05417"	"04935"	"04550"				0.800848			6	"04022"	2
6	"04150"							0.775424			7	"05142"	2
7	"04020"	"04150"	"05221"					0.75			8	"05207"	2
8	"04261"							0.75			9	"04935"	2
9	"04261"							0.741525			10	"05417"	4
10	"04010"	"05417"	"04261"	"05225"	"04022"			0.779661			11	"05163"	2
							Mean AUC	0.769068			12	"04012"	1
											13	"00230"	1
											14	"05161"	1
Logistic Regression											15	"04912"	1
											16	"04390"	1
	Risk-active pathways							Accuracy			17	"04261"	4
1	"04150"							0.745763			18	"04550"	1
2	"04150"							0.779661			19	"04020"	1
3	"05207"							0.766949			20	"05221"	1
4	"05417"							0.754237			21	"04010"	1
5	"04261"							0.754237
6	"04150"							0.762712
7	"04020"							0.754237
8	"04261"							0.741525
9	"04261"							0.75
10	"04010"							0.741525
							Mean AUC	0.755085

## Sheet: 0.6
Risk-active pathways detected for 10 experiments across different classifiers
Naïve Bayes
	Risk-active pathways						Accuracy
1	"04020"						0.758475
2	"04020"						0.766949
3	"04261"						0.724576
4	"05417"						0.788136
5	"05225"						0.754237
6	"04261"						0.766949
7	"04261"						0.771186
8	"04150"						0.762712
9	"04150"						0.75
10	"04261"						0.745763
						Mean AUC	0.758898
K-Nearest Neighbour
	Risk-active pathways						Accuracy
1	"04020"	"05225"	"04150"				0.758475
2	"04020"	"04530"	"04935"				0.783898
3	"04261"	"M145"	"04919"	"04072"			0.754237
4	"05417"	"05200"	"05418"	"04935"			0.771186
5	"05225"	"04024"	"04060"	"04550"	"04664"		0.754237
6	"04261"	"05417"	"05131"	"05225"			0.75
7	"04261"	"04150"	"05417"				0.70339
8	"04150"						0.754237
9	"04150"						0.775424
10	"04261"	"05168"	"04015"	"04010"			0.762712
						Mean AUC	0.75678
Logistic Regression
	Risk-active pathways						Accuracy
1	"04020"						0.758475
2	"04020"						0.766949
3	"04261"						0.724576
4	"05417"						0.792373
5	"05225"						0.754237
6	"04261"						0.754237
7	"04261"						0.771186
8	"04150"						0.766949
9	"04150"						0.75
10	"04261"						0.745763
						Mean AUC	0.758475

## Sheet: 0.7
Risk-active pathways detected for 10 experiments across different classifiers
Naïve Bayes
	Risk-active pathways							Accuracy
1	"04150"							0.754237
2	"04150"							0.783898
3	"04020"							0.741525
4	"04261"							0.762712
5	"04261"							0.758475
6	"04150"							0.758475
7	"04020"							0.762712
8	"05417"							0.775424
9	"05225"							0.762712
10	"04150"							0.758475
							Mean AUC	0.761864
K-Nearest Neighbour
	Risk-active pathways							Accuracy
1	"04150"							0.754237
2	"04150"							0.754237
3	"04020"							0.741525
4	"04261"	"05225"	"04140"	"00983"	"04022"			0.745763
5	"04261"	"04010"	"04916"	"05414"				0.771186
6	"04150"							0.758475
7	"04020"							0.762712
8	"05417"	"04261"	"05167"					0.762712
9	"05225"	"04010"	"04371"					0.707627
10	"04150"	"05225"	"05200"	"04020"	"05226"	"04261"	"04010"	0.711864
							Mean AUC	0.747034
Logistic Regression
	Risk-active pathways							Accuracy
1	"04150"							0.754237
2	"04150"							0.783898
3	"04020"							0.741525
4	"04261"							0.762712
5	"04261"							0.762712
6	"04150"							0.75
7	"04020"							0.762712
8	"05417"							0.775424
9	"05225"							0.754237
10	"04150"							0.758475
							Mean AUC	0.760593

## Sheet: 0.8
Risk-active pathways detected for 10 experiments across different classifiers
Naïve Bayes
	Risk-active pathways							Accuracy
1	"04150"							0.754237
2	"05225"							0.75
3	"04261"							0.745763
4	"04261"							0.75
5	"04150"	"04080"						0.758475
6	"05417"							0.758475
7	"04010"							0.766949
8	"04261"							0.75
9	"04150"							0.75
10	"04261"							0.758475
							Mean AUC	0.754237
K-Nearest Neighbour
	Risk-active pathways							Accuracy
1	"04150"	"05200"	"04935"	"04916"	"05165"	"04926"		0.728814
2	"05225"	"05417"	"04550"	"04932"				0.75
3	"04261"	"05417"	"04934"	"04010"	"00230"			0.758475
4	"04261"	"05131"	"04072"	"05161"				0.75
5	"04150"	"05417"						0.741525
6	"05417"	"05207"	"04020"	"04935"	"05132"			0.758475
7	"04010"	"05207"	"05417"	"04020"				0.762712
8	"04261"	"05200"	"04550"	"04915"	"05168"			0.754237
9	"04150"	"05225"	"04934"	"05414"				0.741525
10	"04261"	"05163"	"04310"	"04371"	"M186"			0.766949
							Mean AUC	0.751271
Logistic Regression
	Risk-active pathways							Accuracy
1	"04150"							0.733051
2	"05225"							0.75
3	"04261"							0.754237
4	"04261"							0.741525
5	"04150"							0.754237
6	"05417"							0.775424
7	"04010"							0.788136
8	"04261"							0.741525
9	"04150"							0.754237
10	"04261"							0.758475
							Mean AUC	0.755085

## Sheet: 0.9
Risk-active pathways detected for 10 experiments across different classifiers
Naïve Bayes
	Risk-active pathways							Accuracy
1	"04150"							0.754237
2	"04150"							0.745763
3	"04261"							0.745763
4	"04261"							0.754237
5	"05225"							0.75
6	"04020"							0.745763
7	"04020"							0.737288
8	"04010"							0.758475
9	"05417"							0.783898
10	"04150"							0.741525
							Mean AUC	0.751695
K-Nearest Neighbour
	Risk-active pathways							Accuracy
1	"04150"	"05207"						0.771186
2	"04150"							0.754237
3	"04261"	"05171"						0.771186
4	"04261"	"04150"	"04022"	"04062"	"04922"	"05022"		0.720339
5	"05225"	"04261"	"05417"	"05235"	"04360"			0.766949
6	"04020"	"05417"	"04010"	"05168"				0.783898
7	"04020"							0.686441
8	"04010"	"05417"	"05142"	"00983"	"05221"			0.762712
9	"05417"	"04934"	"04261"	"04310"	"05226"	"04919"		0.741525
10	"04150"	"04550"	"04922"	"04728"				0.711864
							Mean AUC	0.747034
Logistic Regression
	Risk-active pathways							Accuracy
1	"04150"							0.754237
2	"04150"							0.758475
3	"04261"							0.745763
4	"04261"							0.762712
5	"05225"							0.75
6	"04020"							0.745763
7	"04020"							0.737288
8	"04010"							0.754237
9	"05417"							0.788136
10	"04150"							0.741525
							Mean AUC	0.753814
