# Supplementary material for: An Entropy-Based Directed Random Walk for Cancer Classification Using Gene Expression Data Based on Bi-Random Walk on Two Separated Networks
Source: Genes (Basel). 2023 Feb 24;14(3):574. doi: 10.3390/genes14030574 (PMC10048140; doi:10.3390/genes14030574)
Supplement: Supplementary file 1 [file genes-14-00574-s001.zip › Table S1/e-DRW Kidney GSE15641.xlsx]

## Sheet: 0.1
Risk-active pathways detected for 10 experiments across different classifiers
Naïve Bayes
	Risk-active pathways							Accuracy
1	"M106"	"04080"						0.956522
2	"04080"							0.75
3	"M71"	"M106"						0.75
4	"04080"	"M8"						0.75
5	"04080"	"04927"	"00010"	"03320"	"04152"	"04910"	"04962"	1
6	"04080"	"04261"	"00983"	"M275"	"04924"	"04961"	"M236"
	"M276"							0.956522
7	"04080"							0.869565
8	"04080"	"M106"						0.880435
9	"04080"	"M106"						1
10	"04080"	"M71"	"04927"	"04020"				0.75
							Mean AUC	0.866304
K-Nearest Neighbour
	Risk-active pathways							Accuracy
1	"M106"							0.75
2	"04080"							0.75
3	"M71"	"M106"						0.75
4	"04080"	"M8"	"00071"	"04072"				0.75
5	"04080"	"04020"	"04072"	"00010"	"03320"	"04151"	"04910"
	"04371"							1
6	"04080"	"M8"						1
7	"04080"	"00010"	"04261"	"04144"	"05415"	"05168"		0.956522
8	"04080"	"M106"						0.75
9	"04080"	"M71"						0.923913
10	"04080"	"M71"	"04020"					0.75
							Mean AUC	0.838043
Logistic Regression
	Risk-active pathways							Accuracy
1	"M106"							0.75
2	"04080"							0.75
3	"M71"							0.75
4	"04080"							0.75
5	"04080"							1
6	"04080"							1
7	"04080"							0.967391
8	"04080"							0.978261
9	"04080"							1
10	"04080"							0.98913
							Mean AUC	0.893478

## Sheet: 0.2
Risk-active pathways detected for 10 experiments across different classifiers
Naïve Bayes
	Risk-active pathways							Accuracy
1	"M99"	"M106"						0.75
2	"04080"	"04261"	"00270"	"00500"	"04022"			0.75
3	"04080"	"M8"						0.75
4	"04080"							0.98913
5	"04080"	"03320"	"04020"	"M276"				0.967391
6	"04080"	"M106"	"04020"					1
7	"04080"							0.75
8	"04080"	"M71"	"M153"	"M47"	"04261"			0.75
9	"M71"							0.75
10	"04080"	"M8"	"00010"	"03320"	"04020"	"04310"		0.75
							Mean AUC	0.820652
K-Nearest Neighbour
	Risk-active pathways							Accuracy
1	"M99"	"04080"	"04020"	"M200"	"M106"			0.75
2	"04080"	"04261"	"05034"					0.782609
3	"04080"	"04020"	"00590"	"04550"	"04010"	"00051"	"04915"
	"04151"	"M8"						0.782609
4	"04080"	"00010"	"M144"					1
5	"04080"	"00010"	"04014"	"00270"	"04910"	"03320"	"04020"
	"M276"							0.978261
6	"04080"	"M106"	"00010"	"05168"				1
7	"04080"							0.804348
8	"04080"	"M71"	"04151"					0.75
9	"M71"	"M106"						0.75
10	"04080"	"M71"	"04144"	"00010"	"03320"	"04020"	"04310"
	"00140"							0.75
							Mean AUC	0.834783
Logistic Regression
	Risk-active pathways							Accuracy
1	"M99"							0.75
2	"04080"							0.869565
3	"04080"							0.75
4	"04080"							1
5	"04080"							0.967391
6	"04080"							1
7	"04080"							0.847826
8	"04080"							0.771739
9	"M71"							0.75
10	"04080"							0.76087
							Mean AUC	0.846739

## Sheet: 0.3
Risk-active pathways detected for 10 experiments across different classifiers
Naïve Bayes
	Risk-active pathways						Accuracy
1	"04080"	"M106"	"04261"	"M47"			0.75
2	"04080"	"M8"	"04060"				0.76087
3	"04080"	"M71"					0.75
4	"04080"						0.75
5	"04080"						0.75
6	"04080"						0.75
7	"04080"	"M8"	"M19"				0.75
8	"04080"	"04144"	"M106"	"04151"			1
9	"04080"						0.76087
10	"04080"	"04020"					1
						Mean AUC	0.802174
K-Nearest Neighbour
	Risk-active pathways						Accuracy
1	"04080"	"M106"					0.75
2	"04080"	"M99"	"M106"				0.75
3	"04080"	"M71"					0.75
4	"04080"						0.945652
5	"04080"	"00010"	"00051"	"04151"	"04910"		0.75
6	"04080"	"04261"	"04060"	"04020"	"M8"		0.847826
7	"04080"	"M8"					1
8	"04080"	"M8"					1
9	"04080"						0.793478
10	"04080"	"04020"					1
						Mean AUC	0.858696
Logistic Regression
	Risk-active pathways						Accuracy
1	"04080"						0.75
2	"04080"						0.804348
3	"04080"						0.858696
4	"04080"						0.978261
5	"04080"						0.75
6	"04080"						0.75
7	"04080"						1
8	"04080"						1
9	"04080"						0.793478
10	"04080"						1
						Mean AUC	0.868478

## Sheet: 0.4
Risk-active pathways detected for 10 experiments across different classifiers
Naïve Bayes
	Risk-active pathways							Accuracy
1	"04080"	"M8"	"04020"	"00010"	"04310"	"M106"		0.771739
2	"04080"	"M106"	"05034"					0.75
3	"04080"	"04020"						1
4	"04080"	"M106"						1
5	"04080"	"03320"	"04550"	"04068"	"00010"	"05034"	"04310"
	"00500"	"M200"	"04910"	"00260"				0.967391
6	"04080"	"04961"	"M153"	"04270"				0.75
7	"04080"	"M106"	"04925"					1
8	"04080"							0.804348
9	"04080"	"04020"	"04144"	"00010"	"04151"	"M106"	"04610"	0.945652
10	"04080"	"M71"						0.75
							Mean AUC	0.873913
K-Nearest Neighbour
	Risk-active pathways							Accuracy
1	"04080"	"M113"	"04020"	"00010"	"04310"	"M106"		0.75
2	"04080"	"M106"	"05034"					0.75
3	"04080"	"04020"						1
4	"04080"	"04020"						1
5	"04080"	"M200"	"04910"	"04015"	"05160"			1
6	"04080"							0.75
7	"04080"	"M106"						0.967391
8	"04080"							0.869565
9	"04080"	"04020"	"04151"					1
10	"04080"	"M71"						0.75
							Mean AUC	0.883696
Logistic Regression
	Risk-active pathways							Accuracy
1	"04080"							0.836956
2	"04080"							0.75
3	"04080"							0.978261
4	"04080"							1
5	"04080"							1
6	"04080"							0.75
7	"04080"							1
8	"04080"							0.945652
9	"04080"							1
10	"04080"							1
							Mean AUC	0.926087

## Sheet: 0.5
Risk-active pathways detected for 10 experiments across different classifiers
Naïve Bayes
	Risk-active pathways							Accuracy
1	"04080"							0.771739
2	"04080"	"M106"						0.98913
3	"04080"	"04020"						1
4	"M106"	"04020"	"04151"					0.75
5	"04080"	"00140"	"M153"	"00270"	"00590"	"00051"	"04910"
	"04922"	"00350"	"04068"					0.804348
6	"04080"	"M106"						0.75
7	"M106"	"04080"						0.75
8	"04080"	"04261"	"05034"	"04151"				0.826087
9	"04080"	"03320"	"05034"	"04740"	"04550"	"05031"	"04728"
	"04933"							0.978261
10	"04080"	"M106"	"04020"	"M153"				0.771739
							Mean AUC	0.83913
K-Nearest Neighbour
	Risk-active pathways							Accuracy
1	"04080"							0.826087
2	"04080"	"M106"	"04910"	"M236"	"04920"			0.934783
3	"04080"	"04020"						1
4	"M106"	"04020"	"04080"					0.913044
5	"04080"							0.945652
6	"04080"	"M106"	"04020"					0.75
7	"M106"	"04080"	"M153"	"04151"	"05415"	"00010"	"M144"	0.75
8	"04080"	"04261"	"04020"	"05034"				0.891304
9	"04080"	"03320"	"05034"	"04371"	"04740"	"04550"	"05415"
	"05031"	"04728"	"04934"	"04151"	"05168"			1
10	"04080"	"M106"	"04020"					0.967391
							Mean AUC	0.897826
Logistic Regression
	Risk-active pathways							Accuracy
1	"04080"							0.782609
2	"04080"							1
3	"04080"							1
4	"M106"							0.75
5	"04080"							0.967391
6	"04080"							0.75
7	"M106"							0.75
8	"04080"							0.75
9	"04080"							1
10	"04080"							0.967391
							Mean AUC	0.871739

## Sheet: 0.6
Risk-active pathways detected for 10 experiments across different classifiers
Naïve Bayes
	Risk-active pathways							Accuracy
1	"04080"	"M106"	"04151"	"04072"				0.804348
2	"04080"							1
3	"04080"	"M71"	"M136"	"M106"				0.75
4	"04080"	"M106"						0.956522
5	"04080"	"M106"						0.815217
6	"04080"	"M106"						1
7	"04080"	"04927"	"03320"	"04550"	"04622"	"04931"	"M106"	1
8	"04080"	"M99"	"M136"	"M106"	"M256"	"03320"		0.782609
9	"04080"	"M136"	"M200"	"M276"				0.75
10	"M106"	"04080"						0.771739
							Mean AUC	0.863043
K-Nearest Neighbour
	Risk-active pathways							Accuracy
1	"04080"	"M106"	"04151"	"04072"	"04020"	"04931"	"05034"
	"04910"							1
2	"04080"	"M8"						1
3	"04080"	"00010"	"M8"					0.782609
4	"04080"	"M106"	"04020"	"04742"				0.75
5	"04080"	"M71"	"M136"					0.75
6	"04080"	"M106"	"04151"					0.771739
7	"04080"							0.98913
8	"04080"	"M71"	"03320"	"00500"				0.75
9	"04080"	"M113"	"M8"	"04060"	"M136"	"M200"	"M275"
	"04961"	"04610"	"00010"					0.75
10	"M106"	"04080"	"04020"	"03320"	"M8"	"04152"		0.75
							Mean AUC	0.829348
Logistic Regression
	Risk-active pathways							Accuracy
1	"04080"							0.782609
2	"04080"							1
3	"04080"							0.771739
4	"04080"							0.967391
5	"04080"							0.978261
6	"04080"							1
7	"04080"							0.98913
8	"04080"							0.75
9	"04080"							0.923913
10	"M106"							0.75
							Mean AUC	0.891304

## Sheet: 0.7
Risk-active pathways detected for 10 experiments across different classifiers
Naïve Bayes
	Risk-active pathways							Accuracy
1	"04080"							0.75
2	"M106"	"04080"						0.75
3	"04080"	"M106"	"04270"					1
4	"04080"	"M8"						0.75
5	"M106"	"04020"	"04080"	"04310"	"M200"			0.75
6	"04080"							0.75
7	"04080"	"M106"	"03320"	"00010"	"M276"			1
8	"04080"							0.75
9	"04080"							0.75
10	"04080"							0.793478
							Mean AUC	0.804348
K-Nearest Neighbour
	Risk-active pathways							Accuracy
1	"04080"							0.75
2	"M106"	"04080"	"03320"	"04931"	"00010"	"04020"	"00030"	0.76087
3	"04080"	"M106"	"04931"					0.76087
4	"04080"	"M8"						0.75
5	"M106"							0.75
6	"04080"							0.75
7	"04080"	"M106"						1
8	"04080"	"M106"	"M8"					0.75
9	"04080"	"M106"	"04020"	"03320"	"00010"			0.75
10	"04080"	"04020"	"04072"	"03320"	"04151"	"05160"		0.934783
							Mean AUC	0.795652
Logistic Regression
	Risk-active pathways							Accuracy
1	"04080"							0.771739
2	"M106"							0.75
3	"04080"							1
4	"04080"							0.75
5	"M106"							0.75
6	"04080"							0.75
7	"04080"							1
8	"04080"							0.75
9	"04080"							0.75
10	"04080"							0.967391
							Mean AUC	0.823913

## Sheet: 0.8
Risk-active pathways detected for 10 experiments across different classifiers
Naïve Bayes
	Risk-active pathways							Accuracy
1	"04080"	"M72"	"M115"	"00830"	"04014"			0.815217
2	"04080"	"M106"						0.98913
3	"04080"	"04020"						1
4	"M106"	"04020"	"04151"					0.75
5	"04080"	"04020"	"04151"	"04961"	"00350"			0.913044
6	"04080"							0.75
7	"04927"	"04080"	"04020"	"00270"	"04924"	"00010"	"04961"
	"04068"	"M169"	"05168"					0.771739
8	"M106"	"04080"						0.826087
9	"04080"	"M106"						1
10	"04080"	"04020"	"04927"					0.75
							Mean AUC	0.856522
K-Nearest Neighbour
	Risk-active pathways							Accuracy
1	"04080"	"04310"	"03320"	"M115"	"00830"	"04014"	"04151"
	"04350"	"05200"						0.771739
2	"04080"	"M106"	"04910"	"M236"	"04920"			0.934783
3	"04080"	"04020"						1
4	"M106"	"04020"	"04080"					0.913044
5	"04080"	"04020"	"04261"	"04014"	"04060"			1
6	"04080"	"M106"						0.934783
7	"04927"	"04080"						1
8	"M106"							0.75
9	"04080"	"M106"						0.75
10	"04080"	"04020"						0.836956
							Mean AUC	0.88913
Logistic Regression
	Risk-active pathways							Accuracy
1	"04080"							0.793478
2	"04080"							1
3	"04080"							1
4	"M106"							0.75
5	"04080"							1
6	"04080"							0.782609
7	"04927"							0.75
8	"M106"							0.75
9	"04080"							1
10	"04080"							0.793478
							Mean AUC	0.861957

## Sheet: 0.9
Risk-active pathways detected for 10 experiments across different classifiers
Naïve Bayes
	Risk-active pathways							Accuracy
1	"M106"	"04080"	"04927"	"04371"	"04068"	"M153"	"04910"
	"04261"	"04931"	"00140"					0.956522
2	"04080"							0.75
3	"04080"	"M106"	"M47"	"M174"	"03320"	"00350"	"04971"	0.967391
4	"04080"	"03320"	"04550"	"04068"	"00010"	"05034"	"04310"
	"00500"	"M200"	"04910"	"00260"				0.967391
5	"04080"	"04961"	"M153"	"04270"				0.75
6	"04080"	"M106"	"04925"					1
7	"04080"							0.804348
8	"04080"	"04020"	"04144"	"00010"	"04151"	"M106"	"04610"	0.945652
9	"04080"	"M71"						0.75
10	"04080"	"04270"	"04020"	"M47"	"04910"	"04931"		0.75
							Mean AUC	0.86413
K-Nearest Neighbour
											Total pathways detected across experiments
	Risk-active pathways							Accuracy
1	"04080"	"04020"	"04927"	"M47"	"M8"	"04261"	"00350"				Pathways	No. of times appeared
	"05200"	"04068"	"00480"	"04810"				1		1	"04927"	1
2	"04080"							0.75		2	"04020"	3
3	"04080"	"00010"	"05034"	"04151"	"05168"	"04261"		1		3	"04080"	10
4	"04080"	"M200"	"04910"	"04015"	"05160"			1		4	"M47"	1
5	"04080"							0.75		5	"M8"	1
6	"04080"	"M106"						0.967391		6	"04261"	3
7	"04080"							0.869565		7	"00010"	2
8	"04080"	"04020"	"04151"					1		8	"00051"	1
9	"04080"	"M71"						0.75		9	"00030"	1
10	"M106"	"04020"	"04080"	"04371"	"04022"	"04261"	"00010"			10	"05034"	1
	"00051"	"00030"						0.978261		11	"04151"	2
							Mean AUC	0.906522		12	"05168"	1
										13	"M200"	1
										14	"04910"	1
Logistic Regression										15	"04015"	1
										16	"05160"	1
	Risk-active pathways							Accuracy		17	"M71"	1
1	"M106"							0.75		18	"M106"	2
2	"04080"							0.75		19	"04371"	1
3	"04080"							1		20	"04022"	1
4	"04080"							1		21	"00350"	1
5	"04080"							0.75		22	"05200"	1
6	"04080"							1		23	"04068"	1
7	"04080"							0.945652		24	"00480"	1
8	"04080"							1		25	"04810"	1
9	"04080"							1
10	"04080"							0.75
							Mean AUC	0.894565
