# Supplementary material for: An Entropy-Based Directed Random Walk for Cancer Classification Using Gene Expression Data Based on Bi-Random Walk on Two Separated Networks
Source: Genes (Basel). 2023 Feb 24;14(3):574. doi: 10.3390/genes14030574 (PMC10048140; doi:10.3390/genes14030574)
Supplement: Supplementary file 1 [file genes-14-00574-s001.zip › Table S1/e-DRW Liver GSE17856.xlsx]

## Sheet: 0.1
Risk-active pathways detected for 10 experiments across different classifiers
Naïve Bayes
	Risk-active pathways				Accuracy
1	"05165"				0.839081
2	"04530"				0.850575
3	"04530"				0.91954
4	"04530"	"04919"			0.908046
5	"00600"	"04530"			0.931034
6	"00600"				0.770115
7	"00600"	"05165"	"05200"		0.873563
8	"00600"				0.850575
9	"04530"	"05222"			0.931034
10	"04530"	"04670"	"00564"		0.91954
				Mean AUC	0.87931
K-Nearest Neighbour
	Risk-active pathways				Accuracy
1	"05165"	"05200"			0.931034
2	"04530"	"04510"			0.816092
3	"04530"				0.862069
4	"04530"	"05165"			0.885058
5	"00600"	"04530"			0.91954
6	"00600"				0.666667
7	"00600"	"04151"			0.862069
8	"00600"				0.850575
9	"04530"				0.839081
10	"04530"	"04670"	"00561"		0.91954
				Mean AUC	0.855172
Logistic Regression
	Risk-active pathways				Accuracy
1	"05165"				0.896552
2	"04530"				0.850575
3	"04530"				0.931034
4	"04530"				0.908046
5	"00600"				0.850575
6	"00600"				0.747126
7	"00600"				0.839081
8	"00600"				0.873563
9	"04530"				0.931034
10	"04530"				0.885058
				Mean AUC	0.871264

## Sheet: 0.2
Risk-active pathways detected for 10 experiments across different classifiers
Naïve Bayes
	Risk-active pathways				Accuracy
1	"04530"	"M256"			0.850575
2	"04530"				0.954023
3	"00564"				0.551724
4	"04919"				0.862069
5	"04670"				0.908046
6	"04530"				0.942529
7	"00600"	"04550"			0.885058
8	"M239"	"04360"			0.942529
9	"04530"	"05215"			0.942529
10	"04530"	"04919"			0.885058
				Mean AUC	0.872414
K-Nearest Neighbour
	Risk-active pathways				Accuracy
1	"04530"	"04152"			0.885058
2	"04530"	"04010"			0.965517
3	"00564"	"04530"			0.827586
4	"04919"				0.908046
5	"04670"				0.712644
6	"04530"	"04151"			0.942529
7	"00600"				0.666667
8	"M239"	"04360"			0.954023
9	"04530"	"04010"			0.954023
10	"04530"	"M256"			0.885058
				Mean AUC	0.870115
Logistic Regression
	Risk-active pathways				Accuracy
1	"04530"				0.873563
2	"04530"				0.954023
3	"00564"				0.597701
4	"04919"				0.908046
5	"04670"				0.896552
6	"04530"				0.942529
7	"00600"				0.678161
8	"M239"				0.839081
9	"04530"				0.91954
10	"04530"				0.908046
				Mean AUC	0.851724

## Sheet: 0.3
Risk-active pathways detected for 10 experiments across different classifiers
Naïve Bayes
	Risk-active pathways				Accuracy
1	"04919"				0.873563
2	"04530"				0.586207
3	"04530"	"04935"			0.862069
4	"04530"	"05165"			0.954023
5	"00600"	"04510"			0.942529
6	"05165"	"04919"			0.896552
7	"05165"				0.931034
8	"04530"	"04630"			0.942529
9	"05222"	"04010"			0.931034
10	"04919"				0.931034
				Mean AUC	0.885057
K-Nearest Neighbour									Total pathways detected across experiments
	Risk-active pathways				Accuracy				Pathways	No. of times appeared
1	"04919"				0.850575			1	"04919"	3
2	"04530"	"04014"			0.965517			2	"04530"	4
3	"04530"	"04151"			0.908046			3	"04014"	1
4	"04530"	"04151"			0.954023			4	"04151"	3
5	"00600"	"05200"			0.942529			5	"00600"	1
6	"05165"	"04919"			0.91954			6	"05200"	1
7	"05165"				0.954023			7	"05165"	2
8	"04530"	"05165"			0.954023			8	"05222"	1
9	"05222"	"04151"			0.942529
10	"04919"				0.91954
				Mean AUC	0.931034
Logistic Regression
	Risk-active pathways				Accuracy
1	"04919"				0.885058
2	"04530"				0.91954
3	"04530"				0.793103
4	"04530"				0.931034
5	"00600"				0.931034
6	"05165"				0.942529
7	"05165"				0.954023
8	"04530"				0.954023
9	"05222"				0.942529
10	"04919"				0.931034
				Mean AUC	0.918391

## Sheet: 0.4
Risk-active pathways detected for 10 experiments across different classifiers
Naïve Bayes
	Risk-active pathways				Accuracy
1	"05165"				0.839081
2	"04530"				0.850575
3	"04530"				0.91954
4	"04530"	"04919"			0.908046
5	"00600"	"04530"			0.931034
6	"00600"				0.770115
7	"00600"	"05165"	"05200"		0.873563
8	"00600"				0.850575
9	"04530"	"05222"			0.931034
10	"04530"	"04670"	"00564"		0.91954
				Mean AUC	0.87931
K-Nearest Neighbour
	Risk-active pathways				Accuracy
1	"05165"	"05200"			0.931034
2	"04530"	"04510"			0.816092
3	"04530"				0.862069
4	"04530"	"05165"			0.885058
5	"00600"	"04530"			0.91954
6	"00600"				0.666667
7	"00600"	"04151"			0.862069
8	"00600"				0.850575
9	"04530"				0.839081
10	"04530"	"04670"	"00561"		0.91954
				Mean AUC	0.855172
Logistic Regression
	Risk-active pathways				Accuracy
1	"05165"				0.896552
2	"04530"				0.850575
3	"04530"				0.931034
4	"04530"				0.908046
5	"00600"				0.850575
6	"00600"				0.747126
7	"00600"				0.839081
8	"00600"				0.873563
9	"04530"				0.931034
10	"04530"				0.885058
				Mean AUC	0.871264

## Sheet: 0.5
Risk-active pathways detected for 10 experiments across different classifiers
Naïve Bayes
	Risk-active pathways				Accuracy
1	"04530"	"M256"			0.850575
2	"04530"				0.954023
3	"00564"				0.551724
4	"04919"				0.862069
5	"04670"				0.908046
6	"00600"				0.735632
7	"00600"				0.770115
8	"05165"	"04530"	"00600"		0.954023
9	"05222"				0.862069
10	"04530"	"04360"	"04666"		0.942529
				Mean AUC	0.83908
K-Nearest Neighbour
	Risk-active pathways				Accuracy
1	"04530"	"04152"			0.885058
2	"04530"	"04010"			0.965517
3	"00564"	"04530"			0.827586
4	"04919"				0.908046
5	"04670"				0.712644
6	"00600"				0.689655
7	"00600"				0.735632
8	"05165"	"04530"			0.954023
9	"05222"	"00561"	"04360"		0.931034
10	"04530"	"00600"			0.942529
				Mean AUC	0.855172
Logistic Regression
	Risk-active pathways				Accuracy
1	"04530"				0.873563
2	"04530"				0.954023
3	"00564"				0.597701
4	"04919"				0.908046
5	"04670"				0.896552
6	"00600"				0.701149
7	"00600"				0.712644
8	"05165"				0.954023
9	"05222"				0.862069
10	"04530"				0.91954
				Mean AUC	0.837931

## Sheet: 0.6
Risk-active pathways detected for 10 experiments across different classifiers
Naïve Bayes
	Risk-active pathways				Accuracy
1	"00600"				0.908046
2	"05165"	"04530"	"04935"		0.908046
3	"04530"	"04020"			0.931034
4	"04530"				0.908046
5	"00600"				0.770115
6	"04530"	"04152"			0.942529
7	"00600"				0.816092
8	"00600"				0.735632
9	"05165"	"04310"			0.942529
10	"00600"				0.885058
				Mean AUC	0.874713
K-Nearest Neighbour
	Risk-active pathways				Accuracy
1	"00600"				0.91954
2	"05165"				0.850575
3	"04530"				0.931034
4	"04530"	"04015"			0.91954
5	"00600"				0.666667
6	"04530"				0.908046
7	"00600"	"04530"			0.954023
8	"00600"				0.701149
9	"05165"	"04530"			0.931034
10	"00600"	"04010"			0.954023
				Mean AUC	0.873563
Logistic Regression
	Risk-active pathways				Accuracy
1	"00600"				0.908046
2	"05165"				0.885058
3	"04530"				0.954023
4	"04530"				0.91954
5	"00600"				0.747126
6	"04530"				0.931034
7	"00600"				0.770115
8	"00600"				0.655172
9	"05165"				0.942529
10	"00600"				0.908046
				Mean AUC	0.862069

## Sheet: 0.7
Risk-active pathways detected for 10 experiments across different classifiers
Naïve Bayes
	Risk-active pathways				Accuracy
1	"00600"				0.793103
2	"00600"	"04928"			0.816092
3	"04919"				0.896552
4	"04530"	"04014"			0.954023
5	"04530"	"05132"			0.91954
6	"04530"	"05230"			0.793103
7	"04919"				0.873563
8	"00600"				0.885058
9	"00600"				0.885058
10	"05222"				0.873563
				Mean AUC	0.868966
K-Nearest Neighbour
	Risk-active pathways				Accuracy
1	"00600"	"04152"			0.91954
2	"00600"	"05200"	"04916"		0.862069
3	"04919"	"04360"	"04151"		0.942529
4	"04530"				0.908046
5	"04530"	"04150"			0.908046
6	"04530"	"04014"			0.954023
7	"04919"	"04140"			0.827586
8	"00600"	"04530"			0.942529
9	"00600"				0.885058
10	"05222"	"M145"			0.91954
				Mean AUC	0.906897
Logistic Regression
	Risk-active pathways				Accuracy
1	"00600"				0.781609
2	"00600"				0.747126
3	"04919"				0.896552
4	"04530"				0.942529
5	"04530"				0.850575
6	"04530"				0.942529
7	"04919"				0.873563
8	"00600"				0.712644
9	"00600"				0.896552
10	"05222"				0.873563
				Mean AUC	0.851724

## Sheet: 0.8
Risk-active pathways detected for 10 experiments across different classifiers
Naïve Bayes
	Risk-active pathways						Accuracy
1	"00600"	"04530"	"M237"				0.942529
2	"05165"						0.954023
3	"04530"	"04151"					0.942529
4	"00600"						0.839081
5	"00600"	"05165"					0.942529
6	"04530"						0.954023
7	"00600"						0.793103
8	"04530"	"04810"					0.954023
9	"00600"	"05200"	"04152"				0.91954
10	"05165"	"04530"	"00564"				0.942529
						Mean AUC	0.918391
K-Nearest Neighbour
	Risk-active pathways						Accuracy
1	"00600"	"04530"					0.885058
2	"05165"	"04010"					0.942529
3	"04530"	"04919"					0.931034
4	"00600"	"05200"	"05205"				0.91954
5	"00600"	"05200"					0.931034
6	"04530"						0.954023
7	"00600"						0.643678
8	"04530"	"04015"					0.965517
9	"00600"	"05165"	"04150"	"05200"			0.942529
10	"05165"	"05200"					0.942529
						Mean AUC	0.905747
Logistic Regression
	Risk-active pathways						Accuracy
1	"00600"						0.678161
2	"05165"						0.954023
3	"04530"						0.931034
4	"00600"						0.712644
5	"00600"						0.758621
6	"04530"						0.954023
7	"00600"						0.747126
8	"04530"						0.896552
9	"00600"						0.712644
10	"05165"						0.931034
						Mean AUC	0.827586

## Sheet: 0.9
Risk-active pathways detected for 10 experiments across different classifiers
Naïve Bayes
	Risk-active pathways					Accuracy
1	"05165"					0.91954
2	"04530"	"00561"				0.931034
3	"00600"					0.908046
4	"00600"					0.896552
5	"04530"					0.908046
6	"00600"					0.942529
7	"04530"	"04670"				0.954023
8	"05165"	"05222"				0.91954
9	"04530"					0.954023
10	"04530"					0.954023
					Mean AUC	0.928736
K-Nearest Neighbour
	Risk-active pathways					Accuracy
1	"05165"	"M239"				0.91954
2	"04530"					0.931034
3	"00600"					0.91954
4	"00600"					0.908046
5	"04530"					0.885058
6	"00600"	"05022"	"00512"			0.954023
7	"04530"					0.896552
8	"05165"	"05222"				0.885058
9	"04530"					0.954023
10	"04530"					0.850575
					Mean AUC	0.910345
Logistic Regression
	Risk-active pathways					Accuracy
1	"05165"					0.908046
2	"04530"					0.942529
3	"00600"					0.91954
4	"00600"					0.896552
5	"04530"					0.908046
6	"00600"					0.942529
7	"04530"					0.954023
8	"05165"					0.91954
9	"04530"					0.954023
10	"04530"					0.965517
					Mean AUC	0.931034
