# Supplementary material for: An Entropy-Based Directed Random Walk for Cancer Classification Using Gene Expression Data Based on Bi-Random Walk on Two Separated Networks
Source: Genes (Basel). 2023 Feb 24;14(3):574. doi: 10.3390/genes14030574 (PMC10048140; doi:10.3390/genes14030574)
Supplement: Supplementary file 1 [file genes-14-00574-s001.zip › Table S1/e-DRW Lung GSE10072.xlsx]

## Sheet: 0.1
Risk-active pathways detected for 10 experiments across different classifiers
Naïve Bayes
	Risk-active pathways				Accuracy
1	"04151"				0.981308
2	"05417"				0.962617
3	"04512"				0.943925
4	"05417"	"04371"			0.878505
5	"04371"				0.971963
6	"05417"				0.981308
7	"04925"				0.542056
8	"05415"	"04611"			0.981308
9	"04512"	"05200"			0.971963
10	"05171"				0.570094
				Mean AUC	0.878505
K-Nearest Neighbour
	Risk-active pathways				Accuracy
1	"04151"	"03320"			0.981308
2	"05417"				0.971963
3	"04512"				0.915888
4	"05417"	"04371"	"04022"		0.962617
5	"04371"	"04512"			0.962617
6	"05417"	"04670"			0.971963
7	"04925"	"05417"			0.953271
8	"05415"				0.971963
9	"04512"				0.925234
10	"05171"				0.570094
				Mean AUC	0.918692
Logistic Regression
	Risk-active pathways				Accuracy
1	"04151"				0.981308
2	"05417"				0.915888
3	"04512"				0.934579
4	"05417"				0.813084
5	"04371"				0.878505
6	"05417"				0.971963
7	"04925"				0.542056
8	"05415"				0.971963
9	"04512"				0.878505
10	"05171"				0.757009
				Mean AUC	0.864486

## Sheet: 0.2
Risk-active pathways detected for 10 experiments across different classifiers
Naïve Bayes
	Risk-active pathways				Accuracy
1	"04022"				0.971963
2	"04925"				0.700935
3	"04371"				0.747664
4	"04512"	"04060"			0.971963
5	"04512"	"04530"			0.990654
6	"04371"				0.943925
7	"04512"				0.962617
8	"05417"				0.962617
9	"04512"	"M145"			0.953271
10	"05417"	"05171"			0.971963
				Mean AUC	0.917757
K-Nearest Neighbour
	Risk-active pathways				Accuracy
1	"04022"				0.971963
2	"04925"	"04514"	"04015"		0.981308
3	"04371"				0.542056
4	"04512"	"04371"			0.962617
5	"04512"	"04371"			1
6	"04371"	"05200"	"04270"		0.990654
7	"04512"	"04371"			0.953271
8	"05417"	"05200"			0.962617
9	"04512"	"04151"			0.962617
10	"05417"	"05171"			0.971963
				Mean AUC	0.929907
Logistic Regression
	Risk-active pathways				Accuracy
1	"04022"				0.981308
2	"04925"				0.542056
3	"04371"				0.598131
4	"04512"				0.878505
5	"04512"				0.971963
6	"04371"				0.906542
7	"04512"				0.962617
8	"05417"				0.962617
9	"04512"				0.906542
10	"05417"				0.897196
				Mean AUC	0.860748

## Sheet: 0.3
Risk-active pathways detected for 10 experiments across different classifiers
Naïve Bayes
	Risk-active pathways				Accuracy
1	"05165"				0.953271
2	"04512"	"05206"			0.990654
3	"04022"				0.962617
4	"04512"	"04022"			0.971963
5	"04371"				0.962617
6	"05417"	"05200"			0.981308
7	"04371"				0.943925
8	"04512"				0.953271
9	"04151"				0.962617
10	"05417"	"04670"			0.981308
				Mean AUC	0.966355
K-Nearest Neighbour
	Risk-active pathways				Accuracy
1	"05165"	"04925"			0.943925
2	"04512"	"03320"			0.775701
3	"04022"				0.953271
4	"04512"	"04670"			0.981308
5	"04371"				0.962617
6	"05417"	"04512"	"05165"	"04530"	0.971963
7	"04371"	"05415"			0.953271
8	"04512"	"04670"	"04022"		0.971963
9	"04151"				0.971963
10	"05417"	"04512"	"04670"	"04514"	0.981308
				Mean AUC	0.946729
Logistic Regression
	Risk-active pathways				Accuracy
1	"05165"				0.579439
2	"04512"				0.757009
3	"04022"				0.943925
4	"04512"				0.943925
5	"04371"				0.906542
6	"05417"				0.925234
7	"04371"				0.803738
8	"04512"				0.953271
9	"04151"				0.962617
10	"05417"				0.962617
				Mean AUC	0.873832

## Sheet: 0.4
Risk-active pathways detected for 10 experiments across different classifiers
Naïve Bayes
	Risk-active pathways				Accuracy
1	"04151"	"04022"			0.990654
2	"04512"	"04371"			0.785047
3	"04151"				0.990654
4	"05417"				0.794392
5	"04512"				0.925234
6	"04512"	"04060"			0.943925
7	"05417"				0.971963
8	"04371"				0.981308
9	"04151"				0.971963
10	"04022"				1
				Mean AUC	0.935514
K-Nearest Neighbour
	Risk-active pathways				Accuracy
1	"04151"	"04022"			0.990654
2	"04512"	"05165"			0.88785
3	"04151"	"04512"			0.990654
4	"05417"	"05415"			0.915888
5	"04512"				0.850467
6	"04512"				0.915888
7	"05417"	"04514"	"04270"		0.981308
8	"04371"				0.971963
9	"04151"				0.981308
10	"04022"				1
				Mean AUC	0.948598
Logistic Regression
	Risk-active pathways				Accuracy
1	"04151"				0.962617
2	"04512"				0.598131
3	"04151"				0.990654
4	"05417"				0.794392
5	"04512"				0.962617
6	"04512"				0.925234
7	"05417"				0.971963
8	"04371"				0.981308
9	"04151"				0.971963
10	"04022"				0.990654
				Mean AUC	0.914953

## Sheet: 0.5
Risk-active pathways detected for 10 experiments across different classifiers
Naïve Bayes
	Risk-active pathways				Accuracy
1	"04151"				0.981308
2	"05165"	"04062"			1
3	"04512"				0.981308
4	"05165"	"04670"			0.981308
5	"04371"				0.943925
6	"05171"				0.831776
7	"04151"				0.953271
8	"04510"				1
9	"05165"	"04512"			0.971963
10	"04512"				0.981308
				Mean AUC	0.962617
K-Nearest Neighbour									Total pathways detected across experiments
	Risk-active pathways				Accuracy				Pathways	No. of times appeared
1	"04151"	"05417"			0.981308			1	"04151"	2
2	"05165"				1			2	"05417"	1
3	"04512"				0.981308			3	"05165"	3
4	"05165"				1			4	"04512"	3
5	"04371"	"05200"			1			5	"04371"	1
6	"05171"				0.906542			6	"05200"	1
7	"04151"				0.981308			7	"05171"	1
8	"04510"				1			8	"04510"	1
9	"05165"	"04512"			0.971963
10	"04512"				0.981308
				Mean AUC	0.980374
Logistic Regression
	Risk-active pathways				Accuracy
1	"04151"				0.981308
2	"05165"				0.934579
3	"04512"				0.962617
4	"05165"				0.953271
5	"04371"				0.551402
6	"05171"				0.953271
7	"04151"				0.71028
8	"04510"				0.990654
9	"05165"				0.990654
10	"04512"				0.962617
				Mean AUC	0.899065

## Sheet: 0.6
Risk-active pathways detected for 10 experiments across different classifiers
Naïve Bayes
	Risk-active pathways				Accuracy
1	"05417"	"05418"			0.962617
2	"04371"				0.953271
3	"04151"				0.953271
4	"05415"				0.915888
5	"05417"	"04022"	"04010"		0.990654
6	"05417"	"04916"			0.953271
7	"05417"	"04514"			1
8	"05165"				0.990654
9	"05171"	"05415"			0.981308
10	"05415"	"05200"			0.990654
				Mean AUC	0.969159
K-Nearest Neighbour
	Risk-active pathways				Accuracy
1	"05417"	"05418"			0.971963
2	"04371"				0.943925
3	"04151"				0.971963
4	"05415"				0.906542
5	"05417"	"05200"	"05165"	"04022"	0.990654
6	"05417"	"04934"	"04015"		0.953271
7	"05417"	"04514"			1
8	"05165"				0.990654
9	"05171"	"05415"			0.981308
10	"05415"	"05200"			1
				Mean AUC	0.971028
Logistic Regression
	Risk-active pathways				Accuracy
1	"05417"				0.878505
2	"04371"				0.588785
3	"04151"				0.971963
4	"05415"				0.88785
5	"05417"				0.962617
6	"05417"				0.971963
7	"05417"				0.971963
8	"05165"				0.990654
9	"05171"				0.915888
10	"05415"				0.953271
				Mean AUC	0.909346

## Sheet: 0.7
Risk-active pathways detected for 10 experiments across different classifiers
Naïve Bayes
	Risk-active pathways				Accuracy
1	"04512"				0.981308
2	"05165"				1
3	"05417"	"M18"			0.981308
4	"05171"	"05200"	"04020"		1
5	"05417"	"05415"			0.971963
6	"04512"				0.962617
7	"04022"	"05200"	"04920"		0.990654
8	"04022"				0.953271
9	"05417"				0.971963
10	"05415"				0.878505
				Mean AUC	0.969159
K-Nearest Neighbour
	Risk-active pathways				Accuracy
1	"04512"				0.981308
2	"05165"				1
3	"05417"	"05418"			0.981308
4	"05171"	"05200"	"04020"		0.990654
5	"05417"	"04371"	"04020"		0.981308
6	"04512"	"05415"			0.943925
7	"04022"	"03320"			0.971963
8	"04022"				0.953271
9	"05417"	"05205"	"04611"		0.981308
10	"05415"				0.831776
				Mean AUC	0.961682
Logistic Regression
	Risk-active pathways				Accuracy
1	"04512"				0.981308
2	"05165"				0.981308
3	"05417"				0.869159
4	"05171"				0.859813
5	"05417"				0.971963
6	"04512"				0.663551
7	"04022"				0.962617
8	"04022"				0.962617
9	"05417"				0.971963
10	"05415"				0.813084
				Mean AUC	0.903738

## Sheet: 0.8
Risk-active pathways detected for 10 experiments across different classifiers
Naïve Bayes
	Risk-active pathways				Accuracy
1	"04151"				0.971963
2	"04512"				0.990654
3	"04151"	"04510"			0.981308
4	"04151"				0.981308
5	"04151"				0.981308
6	"05165"				0.990654
7	"04512"				0.934579
8	"04512"				0.971963
9	"M18"				0.906542
10	"04512"				0.906542
				Mean AUC	0.961682
K-Nearest Neighbour
	Risk-active pathways				Accuracy
1	"04151"				0.971963
2	"04512"	"05171"			0.990654
3	"04151"	"04510"			0.981308
4	"04151"				0.981308
5	"04151"				0.981308
6	"05165"	"04270"			0.990654
7	"04512"				0.747664
8	"04512"				0.962617
9	"M18"				0.803738
10	"04512"				0.897196
				Mean AUC	0.930841
Logistic Regression
	Risk-active pathways				Accuracy
1	"04151"				0.953271
2	"04512"				0.981308
3	"04151"				0.971963
4	"04151"				0.981308
5	"04151"				0.971963
6	"05165"				0.990654
7	"04512"				0.485981
8	"04512"				0.943925
9	"M18"				0.542056
10	"04512"				0.953271
				Mean AUC	0.87757

## Sheet: 0.9
Risk-active pathways detected for 10 experiments across different classifiers
Naïve Bayes
	Risk-active pathways				Accuracy
1	"05417"				0.971963
2	"04151"				0.990654
3	"04512"				0.925234
4	"04512"				0.990654
5	"04510"				0.971963
6	"04925"				0.542056
7	"04151"				0.981308
8	"04151"	"04022"			0.981308
9	"05165"				0.962617
10	"04512"				1
				Mean AUC	0.931776
K-Nearest Neighbour
	Risk-active pathways				Accuracy
1	"05417"	"04371"	"05415"		1
2	"04151"				1
3	"04512"				0.766355
4	"04512"	"04514"			1
5	"04510"				0.990654
6	"04925"				0.542056
7	"04151"				0.962617
8	"04151"	"05415"	"04514"		0.971963
9	"05165"				0.962617
10	"04512"	"04022"	"05200"		1
				Mean AUC	0.919626
Logistic Regression
	Risk-active pathways				Accuracy
1	"05417"				0.971963
2	"04151"				0.934579
3	"04512"				0.869159
4	"04512"				0.990654
5	"04510"				0.943925
6	"04925"				0.542056
7	"04151"				0.971963
8	"04151"				0.971963
9	"05165"				0.897196
10	"04512"				1
				Mean AUC	0.909346
