# Supplementary material for: An Entropy-Based Directed Random Walk for Cancer Classification Using Gene Expression Data Based on Bi-Random Walk on Two Separated Networks
Source: Genes (Basel). 2023 Feb 24;14(3):574. doi: 10.3390/genes14030574 (PMC10048140; doi:10.3390/genes14030574)
Supplement: Supplementary file 1 [file genes-14-00574-s001.zip › Table S1/e-DRW Stomach GSE13911.xlsx]

## Sheet: 0.1
Risk-active pathways detected for 10 experiments across different classifiers
Naïve Bayes
	Risk-active pathways				Accuracy
1	"04390"				0.724638
2	"04151"				0.869565
3	"04310"	"M2"			0.942029
4	"04151"	"04310"			0.782609
5	"04390"				0.971015
6	"04390"				0.565217
7	"04390"	"05200"			0.956522
8	"04310"	"04151"			0.971015
9	"04390"				0.710145
10	"04151"	"05165"	"04015"		0.971015
				Mean AUC	0.846377
K-Nearest Neighbour
	Risk-active pathways				Accuracy
1	"04390"				0.681159
2	"04151"				0.797101
3	"04310"	"04926"			0.971963
4	"04151"	"04390"	"M71"		0.898551
5	"04390"	"04060"	"04310"		0.971015
6	"04390"	"04810"			0.710145
7	"04390"				0.956522
8	"04310"	"05165"	"04261"		0.971015
9	"04390"				0.652174
10	"04151"	"04024"	"05200"	"04310"	0.971015
				Mean AUC	0.858066
Logistic Regression
	Risk-active pathways				Accuracy
1	"04390"				0.681159
2	"04151"				0.637681
3	"04310"				0.898551
4	"04151"				0.782609
5	"04390"				0.985507
6	"04390"				0.550725
7	"04390"				0.956522
8	"04310"				0.913044
9	"04390"				0.652174
10	"04151"				0.898551
				Mean AUC	0.795652

## Sheet: 0.2
Risk-active pathways detected for 10 experiments across different classifiers
Naïve Bayes
	Risk-active pathways					Accuracy
1	"04151"	"05010"				0.956522
2	"04151"	"00010"				0.855073
3	"04390"					0.855073
4	"04390"	"04151"	"04060"			0.971015
5	"04350"					0.57971
6	"04151"	"05165"	"04015"			0.956522
7	"05200"	"04151"	"05225"			0.956522
8	"04390"	"05200"	"04550"			0.811594
9	"04060"	"05225"				0.913044
10	"04390"					0.811594
					Mean AUC	0.866667
K-Nearest Neighbour
	Risk-active pathways					Accuracy
1	"04151"	"05010"				0.971015
2	"04151"	"04024"	"04060"	"00010"		0.869565
3	"04390"					0.797101
4	"04390"	"04151"	"04015"			0.956522
5	"04350"	"04390"	"04151"	"M288"		0.971015
6	"04151"	"05165"	"M58"			0.956522
7	"05200"	"04015"	"04151"	"04919"		0.956522
8	"04390"	"05200"				0.913044
9	"04060"					0.855073
10	"04390"					0.913044
					Mean AUC	0.915942
Logistic Regression
	Risk-active pathways					Accuracy
1	"04151"					0.927536
2	"04151"					0.768116
3	"04390"					0.797101
4	"04390"					0.869565
5	"04350"					0.550725
6	"04151"					0.942029
7	"05200"					0.942029
8	"04390"					0.565217
9	"04060"					0.855073
10	"04390"					0.753623
					Mean AUC	0.797101

## Sheet: 0.3
Risk-active pathways detected for 10 experiments across different classifiers
Naïve Bayes
	Risk-active pathways							Accuracy
1	"04390"	"05165"	"05205"					0.927536
2	"04390"							0.797101
3	"04310"	"04151"	"04550"					0.797101
4	"04390"	"05132"	"05226"					0.971015
5	"04151"	"04060"						0.927536
6	"04934"							0.811594
7	"04151"	"04350"	"05165"					0.826087
8	"00564"	"04916"						0.956522
9	"04934"							0.927536
10	"04371"							0.666667
							Mean AUC	0.86087
K-Nearest Neighbour
	Risk-active pathways							Accuracy
1	"04390"	"04550"						0.782609
2	"04390"	"05165"						0.913044
3	"04310"	"05200"						0.942029
4	"04390"	"05200"						0.971015
5	"04151"							0.942029
6	"04934"							0.971015
7	"04151"	"04371"						0.942029
8	"00564"							0.942029
9	"04934"	"04371"	"04810"					0.971015
10	"04371"	"04060"	"04915"	"04310"	"04151"	"04390"	"05165"	0.956522
							Mean AUC	0.933333
Logistic Regression
	Risk-active pathways							Accuracy
1	"04390"							0.695652
2	"04390"							0.753623
3	"04310"							0.724638
4	"04390"							0.898551
5	"04151"							0.84058
6	"04934"							0.811594
7	"04151"							0.724638
8	"00564"							0.942029
9	"04934"							0.927536
10	"04371"							0.652174
							Mean AUC	0.797101

## Sheet: 0.4
Risk-active pathways detected for 10 experiments across different classifiers
Naïve Bayes
	Risk-active pathways				Accuracy
1	"04310"				0.84058
2	"04310"	"05165"	"05222"		0.985507
3	"04371"				0.956522
4	"04915"				0.898551
5	"04390"				0.942029
6	"04390"	"04935"	"M142"		0.942029
7	"04390"				0.927536
8	"04390"	"04810"	"04015"		0.913044
9	"04350"				0.884058
10	"04151"	"05200"			0.971015
				Mean AUC	0.926087
K-Nearest Neighbour
	Risk-active pathways				Accuracy
1	"04310"				0.811594
2	"04310"	"04934"	"05222"		0.913044
3	"04371"	"04151"			0.971015
4	"04915"				0.884058
5	"04390"				0.898551
6	"04390"	"00230"	"05163"		0.971015
7	"04390"				0.927536
8	"04390"				0.797101
9	"04350"	"05165"	"M145"		0.956522
10	"04151"	"04390"			0.956522
				Mean AUC	0.908696
Logistic Regression
	Risk-active pathways				Accuracy
1	"04310"				0.811594
2	"04310"				0.811594
3	"04371"				0.898551
4	"04915"				0.884058
5	"04390"				0.913044
6	"04390"				0.73913
7	"04390"				0.913044
8	"04390"				0.753623
9	"04350"				0.884058
10	"04151"				0.811594
				Mean AUC	0.842029

## Sheet: 0.5
Risk-active pathways detected for 10 experiments across different classifiers
Naïve Bayes
	Risk-active pathways							Accuracy
1	"05200"							0.898551
2	"04310"	"04390"						0.927536
3	"05165"	"04151"	"04390"					0.971015
4	"04151"	"M58"						0.826087
5	"04310"	"04024"						0.956522
6	"04390"	"00010"						0.695652
7	"05165"	"05168"						0.942029
8	"04934"	"04151"	"04935"					0.956522
9	"04310"	"04151"						0.927536
10	"04151"	"00010"						0.956522
							Mean AUC	0.905797
K-Nearest Neighbour
	Risk-active pathways							Accuracy
1	"05200"							0.913044
2	"04310"	"04390"	"05418"					0.811594
3	"05165"	"05131"	"04151"	"04390"				0.971015
4	"04151"	"00230"						0.913044
5	"04310"	"04371"	"04151"					0.956522
6	"04390"	"05200"	"00564"	"04261"				0.942029
7	"05165"	"04310"	"00620"	"05226"				0.84058
8	"04934"							0.869565
9	"04310"	"04390"	"M2"					0.695652
10	"04151"	"00564"						0.956522
							Mean AUC	0.886957
Logistic Regression
	Risk-active pathways							Accuracy
1	"05200"							0.898551
2	"04310"							0.811594
3	"05165"							0.956522
4	"04151"							0.724638
5	"04310"							0.884058
6	"04390"							0.637681
7	"05165"							0.927536
8	"04934"							0.855073
9	"04310"							0.652174
10	"04151"							0.971015
							Mean AUC	0.831884

## Sheet: 0.6
Risk-active pathways detected for 10 experiments across different classifiers
Naïve Bayes
	Risk-active pathways				Accuracy
1	"05165"	"04390"	"M145"	"04070"	0.971015
2	"04390"				0.942029
3	"04151"	"04550"			0.942029
4	"04151"	"04310"			0.985507
5	"04310"	"04151"			0.942029
6	"05200"	"04350"	"04060"		0.811594
7	"04390"				0.811594
8	"04151"	"04360"			0.942029
9	"04390"	"04371"			0.869565
10	"05165"	"04022"			0.956522
				Mean AUC	0.917391
K-Nearest Neighbour									Total pathways detected across experiments
	Risk-active pathways				Accuracy				Pathways	No. of times appeared
1	"05165"	"04151"	"04350"		0.971015			1	"05165"	3
2	"04390"				0.942029			2	"04151"	7
3	"04151"	"05200"			0.942029			3	"04350"	1
4	"04151"	"04390"			0.985507			4	"04390"	4
5	"04310"	"04151"			0.956522			5	"05200"	3
6	"05200"	"04151"	"04060"	"00350"	0.898551			6	"04310"	1
7	"04390"	"04144"	"00564"		0.956522			7	"04060"	1
8	"04151"	"05200"	"04919"		0.985507			8	"00350"	1
9	"04390"	"05165"	"M145"		0.956522			9	"04144"	1
10	"05165"	"04151"	"M71"		0.956522			10	"00564"	1
				Mean AUC	0.955072			11	"04919"	1
								12	"M145"	1
								13	"M71"	1
Logistic Regression
	Risk-active pathways				Accuracy
1	"05165"				0.971015
2	"04390"				0.942029
3	"04151"				0.768116
4	"04151"				0.971015
5	"04310"				0.855073
6	"05200"				0.855073
7	"04390"				0.811594
8	"04151"				0.942029
9	"04390"				0.623188
10	"05165"				0.942029
				Mean AUC	0.868116

## Sheet: 0.7
Risk-active pathways detected for 10 experiments across different classifiers
Naïve Bayes
	Risk-active pathways						Accuracy
1	"04390"						0.782609
2	"00564"						0.898551
3	"04390"						0.724638
4	"04151"	"04530"					0.927536
5	"04350"						0.898551
6	"04390"						0.797101
7	"04151"	"05200"	"04621"				0.927536
8	"04310"	"05165"	"03320"				0.927536
9	"04390"						0.753623
10	"04390"	"00620"					0.855073
						Mean AUC	0.849275
K-Nearest Neighbour
	Risk-active pathways						Accuracy
1	"04390"						0.797101
2	"00564"	"05166"					0.971015
3	"04390"						0.710145
4	"04151"						0.84058
5	"04350"	"05165"	"05200"				0.898551
6	"04390"	"05200"					0.869565
7	"04151"	"05200"	"04810"				0.971015
8	"04310"	"04512"					0.884058
9	"04390"	"04060"	"00564"	"04310"			0.826087
10	"04390"						0.623188
						Mean AUC	0.83913
Logistic Regression
	Risk-active pathways						Accuracy
1	"04390"						0.782609
2	"00564"						0.898551
3	"04390"						0.710145
4	"04151"						0.623188
5	"04350"						0.913044
6	"04390"						0.797101
7	"04151"						0.927536
8	"04310"						0.869565
9	"04390"						0.768116
10	"04390"						0.637681
						Mean AUC	0.792754

## Sheet: 0.8
Risk-active pathways detected for 10 experiments across different classifiers
Naïve Bayes
	Risk-active pathways				Accuracy
1	"04371"	"04390"	"04360"		0.971015
2	"04390"	"05165"	"04371"		0.942029
3	"04371"	"04310"			0.855073
4	"00564"				0.927536
5	"04666"				0.84058
6	"04390"	"04151"			0.884058
7	"04151"				0.782609
8	"04151"	"04390"			0.985507
9	"04390"				0.826087
10	"05205"				0.956522
				Mean AUC	0.897101
K-Nearest Neighbour
	Risk-active pathways				Accuracy
1	"04371"	"04390"			0.927536
2	"04390"	"05200"	"04550"		0.869565
3	"04371"	"04360"			0.855073
4	"00564"				0.913044
5	"04666"				0.84058
6	"04390"	"04151"			0.942029
7	"04151"	"03320"			0.797101
8	"04151"	"04390"			0.985507
9	"04390"				0.84058
10	"05205"				0.956522
				Mean AUC	0.892754
Logistic Regression
	Risk-active pathways				Accuracy
1	"04371"				0.855073
2	"04390"				0.782609
3	"04371"				0.57971
4	"00564"				0.898551
5	"04666"				0.811594
6	"04390"				0.565217
7	"04151"				0.666667
8	"04151"				0.971015
9	"04390"				0.768116
10	"05205"				0.956522
				Mean AUC	0.785507

## Sheet: 0.9
Risk-active pathways detected for 10 experiments across different classifiers
Naïve Bayes
	Risk-active pathways				Accuracy
1	"05165"	"04390"	"M145"	"04070"	0.971015
2	"04390"				0.942029
3	"04151"	"04550"			0.942029
4	"04151"	"04310"			0.985507
5	"04310"	"04151"			0.942029
6	"05200"	"04350"	"04060"		0.811594
7	"04390"				0.811594
8	"04390"	"05165"	"04922"		0.971015
9	"04916"				0.884058
10	"04390"				0.681159
				Mean AUC	0.894203
K-Nearest Neighbour
	Risk-active pathways				Accuracy
1	"05165"	"04151"	"04350"		0.971015
2	"04390"				0.942029
3	"04151"	"05200"			0.942029
4	"04151"	"04390"			0.985507
5	"04310"	"04151"			0.956522
6	"05200"	"04151"	"04060"	"00350"	0.898551
7	"04390"	"04144"	"00564"		0.956522
8	"04390"	"05200"	"05225"	"04024"	0.985507
9	"04916"				0.913044
10	"04390"				0.710145
				Mean AUC	0.926087
Logistic Regression
	Risk-active pathways				Accuracy
1	"05165"				0.971015
2	"04390"				0.942029
3	"04151"				0.768116
4	"04151"				0.971015
5	"04310"				0.855073
6	"05200"				0.855073
7	"04390"				0.811594
8	"04390"				0.84058
9	“04916”				0.884058
10	"04390"				0.681159
				Mean AUC	0.857971
