# Supplementary material for: An Entropy-Based Directed Random Walk for Cancer Classification Using Gene Expression Data Based on Bi-Random Walk on Two Separated Networks
Source: Genes (Basel). 2023 Feb 24;14(3):574. doi: 10.3390/genes14030574 (PMC10048140; doi:10.3390/genes14030574)
Supplement: Supplementary file 1 [file genes-14-00574-s001.zip › Table S1/e-DRW Thyroid GSE33630.xlsx]

## Sheet: 0.1
Risk-active pathways detected for 10 experiments across different classifiers
Naïve Bayes
	Risk-active pathways					Accuracy
1	"04080"					0.923809
2	"04512"	"04510"	"00830"			0.933333
3	"04512"	"05165"				0.971429
4	"04151"	"04512"				0.952381
5	"04080"	"04020"	"05206"	"04512"	"04924"	0.961905
6	"04080"	"05165"	"04512"	"04151"	"05218"	0.971429
7	"05205"	"04080"	"04151"			0.971429
8	"05017"	"05165"	"04512"	"M69"		0.914286
9	"04512"	"04150"	"04080"	"04310"		0.961905
10	"04080"	"04512"				0.828571
					Mean AUC	0.939048
K-Nearest Neighbour
	Risk-active pathways					Accuracy
1	"04080"					0.904762
2	"04512"	"04080"	"04151"			0.961905
3	"04512"	"04151"	"04020"			0.971429
4	"04151"	"04512"	"04080"			0.952381
5	"04080"	"04020"	"05206"	"04512"	"M276"	0.961905
6	"04080"	"04512"				0.971429
7	"05205"					0.961905
8	"05017"	"05165"				0.933333
9	"04512"	"M165"				0.933333
10	"04080"	"04512"	"04360"	"00620"		0.914286
					Mean AUC	0.946667
Logistic Regression
	Risk-active pathways					Accuracy
1	"04080"					0.942857
2	"04512"					0.752381
3	"04512"					0.971429
4	"04151"					0.942857
5	"04080"					0.942857
6	"04080"					0.952381
7	"05205"					0.961905
8	"05017"					0.571429
9	"04512"					0.933333
10	"04080"					0.780952
					Mean AUC	0.875238

## Sheet: 0.2
Risk-active pathways detected for 10 experiments across different classifiers
Naïve Bayes
	Risk-active pathways					Accuracy
1	"04080"	"05200"	"05165"			0.971429
2	"04512"	"05165"	"05206"			0.961905
3	"04151"	"04020"				0.961905
4	"04080"	"05205"				0.914286
5	"04512"	"05017"				0.961905
6	"04080"	"05205"	"04512"			0.942857
7	"05200"	"M186"	"04512"			0.952381
8	"04512"	"05205"	"05200"	"04010"	"05218"	0.952381
9	"05017"	"04080"	"04270"			0.914286
10	"04512"	"05165"	"04151"	"04080"		0.961905
					Mean AUC	0.949524
K-Nearest Neighbour
	Risk-active pathways					Accuracy
1	"04080"					0.952381
2	"04512"	"04151"				0.961905
3	"04151"					0.971429
4	"04080"	"05205"	"04630"			0.904762
5	"04512"	"05017"				0.971429
6	"04080"	"04512"	"04510"			0.647619
7	"05200"	"04512"				0.961905
8	"04512"					0.857143
9	"05017"	"04512"	"05205"			0.971429
10	"04512"	"05165"	"04151"	"04080"		0.971429
					Mean AUC	0.917143
Logistic Regression
	Risk-active pathways					Accuracy
1	"04080"					0.952381
2	"04512"					0.961905
3	"04151"					0.961905
4	"04080"					0.923809
5	"04512"					0.961905
6	"04080"					0.961905
7	"05200"					0.942857
8	"04512"					0.847619
9	"05017"					0.647619
10	"04512"					0.961905
					Mean AUC	0.912381

## Sheet: 0.3
Risk-active pathways detected for 10 experiments across different classifiers
Naïve Bayes
	Risk-active pathways					Accuracy
1	"04512"					0.952381
2	"04080"	"05200"	"04151"			0.933333
3	"05200"	"04512"	"M281"			0.961905
4	"04080"	"04512"	"04020"	"04270"		0.961905
5	"04020"	"05200"	"05205"			0.942857
6	"04512"	"05206"	"04610"			0.971429
7	"04151"	"04080"	"05205"			0.961905
8	"04512"	"05165"				0.971429
9	"04151"	"04512"				0.952381
10	"04080"	"04020"	"05206"	"04512"	"04924"	0.961905
					Mean AUC	0.957143
K-Nearest Neighbour										Total pathways detected across experiments
	Risk-active pathways					Accuracy				Pathways	No. of times appeared
1	"04512"					0.961905			1	"04512"	6
2	"04080"	"05200"				0.942857			2	"04080"	5
3	"05200"	"05206"	"05022"			0.952381			3	"05200"	4
4	"04080"	"04512"	"04921"			0.961905			4	"05206"	2
5	"04020"	"05200"	"04510"			0.952381			5	"05022"	1
6	"04512"	"05200"				0.971429			6	"04921"	1
7	"04151"	"04080"	"05222"			0.914286			7	"04020"	3
8	"04512"	"04151"	"04020"			0.971429			8	"04510"	1
9	"04151"	"04512"	"04080"			0.952381			9	"04151"	3
10	"04080"	"04020"	"05206"	"04512"	"M276"	0.961905			10	"05222"	1
					Mean AUC	0.954286			11	"M276"	1
Logistic Regression
	Risk-active pathways					Accuracy
1	"04512"					0.952381
2	"04080"					0.866667
3	"05200"					0.952381
4	"04080"					0.904762
5	"04020"					0.961905
6	"04512"					0.971429
7	"04151"					0.923809
8	"04512"					0.971429
9	"04151"					0.942857
10	"04080"					0.942857
					Mean AUC	0.939048

## Sheet: 0.4
Risk-active pathways detected for 10 experiments across different classifiers
Naïve Bayes
	Risk-active pathways					Accuracy
1	"04080"	"05165"	"04512"	"04151"	"05218"	0.971429
2	"05205"	"04080"	"04151"			0.971429
3	"05017"	"05165"	"04512"	"M69"		0.914286
4	"04512"	"04150"	"04080"	"04310"		0.961905
5	"04151"	"04512"				0.980952
6	"04512"	"04080"	"04510"			0.971429
7	"05206"					0.961905
8	"04512"	"04310"	"05200"			0.961905
9	"04080"	"05165"	"M241"	"M186"		0.933333
10	"04512"	"05165"	"05218"	"04080"		0.971429
					Mean AUC	0.96
K-Nearest Neighbour
	Risk-active pathways					Accuracy
1	"04080"	"04512"				0.971429
2	"05205"					0.961905
3	"05017"	"05165"				0.933333
4	"04512"	"M165"				0.933333
5	"04151"	"04512"				0.971429
6	"04512"					0.961905
7	"05206"	"05218"				0.961905
8	"04512"					0.87619
9	"04080"	"05165"	"04934"			0.971429
10	"04512"	"04072"				0.961905
					Mean AUC	0.950476
Logistic Regression
	Risk-active pathways					Accuracy
1	"04080"					0.952381
2	"05205"					0.961905
3	"05017"					0.571429
4	"04512"					0.942857
5	"04151"					0.971429
6	"04512"					0.923809
7	"05206"					0.961905
8	"04512"					0.904762
9	"04080"					0.828571
10	"04512"					0.961905
					Mean AUC	0.898095

## Sheet: 0.5
Risk-active pathways detected for 10 experiments across different classifiers
Naïve Bayes
	Risk-active pathways						Accuracy
1	"05206"	"05205"					0.933333
2	"04512"	"04020"	"05200"	"05206"	"M186"		0.952381
3	"04512"	"04080"	"05205"	"M164"	"04929"		0.952381
4	"04151"	"M186"	"05205"	"04919"			0.961905
5	"04510"	"05206"					0.933333
6	"04512"	"04151"	"05165"				0.952381
7	"04510"	"04151"	"M53"	"05214"			0.961905
8	"04080"	"04512"	"04010"	"05218"			0.971429
9	"04510"	"04020"	"04512"	"04151"	"04072"		0.933333
10	"04080"	"05165"	"04610"				0.952381
						Mean AUC	0.950476
K-Nearest Neighbour
	Risk-active pathways						Accuracy
1	"05206"	"05205"	"04610"	"05218"			0.942857
2	"04512"	"05206"	"05218"				0.961905
3	"04512"	"00620"	"04921"				0.952381
4	"04151"						0.971429
5	"04510"	"05200"	"05206"				0.971429
6	"04512"	"04151"	"05165"				0.952381
7	"04510"	"05165"					0.952381
8	"04080"	"04512"	"05130"				0.971429
9	"04510"	"04020"	"00982"				0.933333
10	"04080"						0.933333
						Mean AUC	0.954286
Logistic Regression
	Risk-active pathways						Accuracy
1	"05206"						0.914286
2	"04512"						0.961905
3	"04512"						0.952381
4	"04151"						0.971429
5	"04510"						0.923809
6	"04512"						0.952381
7	"04510"						0.923809
8	"04080"						0.857143
9	"04510"						0.895238
10	"04080"						0.961905
						Mean AUC	0.931429

## Sheet: 0.6
Risk-active pathways detected for 10 experiments across different classifiers
Naïve Bayes
	Risk-active pathways						Accuracy
1	"04512"	"04080"	"04020"	"05206"			0.942857
2	"04080"	"04610"	"04510"				0.942857
3	"04512"						0.761905
4	"04512"	"04080"	"05165"				0.961905
5	"04512"						0.971429
6	"05165"	"04512"	"04151"	"05200"	"04720"		0.961905
7	"04512"	"04080"	"05200"	"05206"			0.971429
8	"04080"	"05200"	"05206"	"05165"	"04390"		0.961905
9	"04512"	"04080"					0.914286
10	"04512"	"04151"	"04072"				0.980952
						Mean AUC	0.937143
K-Nearest Neighbour
	Risk-active pathways						Accuracy
1	"04512"	"05017"	"05206"	"04610"			0.933333
2	"04080"	"04151"	"04610"				0.942857
3	"04512"						0.733333
4	"04512"	"04080"	"04151"	"04064"			0.685714
5	"04512"	"00350"					0.952381
6	"05165"						0.933333
7	"04512"	"05165"					0.971429
8	"04080"	"05200"	"05218"				0.952381
9	"04512"	"05206"					0.619048
10	"04512"	"05200"					0.961905
						Mean AUC	0.868571
Logistic Regression
	Risk-active pathways						Accuracy
1	"04512"						0.923809
2	"04080"						0.942857
3	"04512"						0.742857
4	"04512"						0.647619
5	"04512"						0.971429
6	"05165"						0.933333
7	"04512"						0.961905
8	"04080"						0.952381
9	"04512"						0.571429
10	"04512"						0.952381
						Mean AUC	0.86

## Sheet: 0.7
Risk-active pathways detected for 10 experiments across different classifiers
Naïve Bayes
	Risk-active pathways					Accuracy
1	"04512"	"04080"				0.971429
2	"04512"	"05165"				0.952381
3	"04512"	"04080"				0.933333
4	"04080"	"05165"	"04014"			0.961905
5	"04512"	"04390"				0.952381
6	"04080"	"04010"	"05205"			0.942857
7	"04151"	"04510"	"04512"	"05165"		0.952381
8	"05206"	"04512"	"04020"			0.828571
9	"04080"	"05205"				0.961905
10	"04512"	"04020"	"04390"			0.961905
					Mean AUC	0.941905
K-Nearest Neighbour
	Risk-active pathways					Accuracy
1	"04512"	"04151"	"04080"			0.971429
2	"04512"	"05165"				0.952381
3	"04512"	"04151"	"00620"			0.904762
4	"04080"	"05165"				0.952381
5	"04512"	"04310"				0.961905
6	"04080"	"04010"	"04024"			0.933333
7	"04151"	"04512"				0.952381
8	"05206"	"04512"	"04610"			0.914286
9	"04080"	"05200"				0.923809
10	"04512"					0.933333
					Mean AUC	0.94
Logistic Regression
	Risk-active pathways					Accuracy
1	"04512"					0.971429
2	"04512"					0.961905
3	"04512"					0.87619
4	"04080"					0.933333
5	"04512"					0.933333
6	"04080"					0.904762
7	"04151"					0.942857
8	"05206"					0.647619
9	"04080"					0.904762
10	"04512"					0.933333
					Mean AUC	0.900952

## Sheet: 0.8
Risk-active pathways detected for 10 experiments across different classifiers
Naïve Bayes
	Risk-active pathways					Accuracy
1	"04020"	"04010"	"04151"	"05218"		0.933333
2	"04080"	"04512"	"05205"	"05206"		0.942857
3	“04080”	“M186"	"05200"	"05165"	"M81"	0.933333
4	"05200"					0.914286
5	"05165"	"M53"	"04080"			0.942857
6	"04080"	"04919"	"05226"	"04512"		0.952381
7	"04080"	"04510"				0.952381
8	"04080"	"04512"	"M186"			0.952381
9	"04512"	"05017"				0.961905
10	"04080"	"05205"	"04512"			0.942857
					Mean AUC	0.942857
K-Nearest Neighbour
	Risk-active pathways					Accuracy
1	"04020"					0.942857
2	"04080"	"05206"	"04510"			0.961905
3	"04080"					0.942857
4	"05200"	"M223"				0.942857
5	"05165"	"04080"				0.923809
6	"04080"	"04151"	"04510"			0.961905
7	"04080"	"04510"	"04512"			0.961905
8	"04080"	"04512"	"05200"			0.961905
9	"04512"	"05017"				0.971429
10	"04080"	"04512"	"04510"			0.647619
					Mean AUC	0.921905
Logistic Regression
	Risk-active pathways					Accuracy
1	"04020"					0.942857
2	"04080"					0.952381
3	"04080"					0.866667
4	"05200"					0.914286
5	"05165"					0.923809
6	"04080"					0.904762
7	"04080"					0.961905
8	"04080"					0.933333
9	"04512"					0.961905
10	"04080"					0.961905
					Mean AUC	0.932381

## Sheet: 0.9
Risk-active pathways detected for 10 experiments across different classifiers
Naïve Bayes
	Risk-active pathways					Accuracy
1	"05200"	"M186"	"04512"			0.952381
2	"04512"	"05205"	"05200"	"04010"	"05218"	0.952381
3	"05017"	"04080"	"04270"			0.914286
4	"04512"	"05165"	"04151"	"04080"		0.961905
5	"04512"					0.952381
6	"04080"	"05200"	"04151"			0.933333
7	"05200"	"04512"	"M281"			0.961905
8	"04080"	"04512"	"04020"	"04270"		0.961905
9	"04020"	"05200"	"05205"			0.942857
10	"04512"	"05206"	"04610"			0.971429
					Mean AUC	0.950476
K-Nearest Neighbour
	Risk-active pathways					Accuracy
1	"05200"	"04512"				0.961905
2	"04512"					0.857143
3	"05017"	"04512"	"05205"			0.971429
4	"04512"	"05165"	"04151"	"04080"		0.971429
5	"04512"					0.961905
6	"04080"	"05200"				0.942857
7	"05200"	"05206"	"05022"			0.952381
8	"04080"	"04512"	"04921"			0.961905
9	"04020"	"05200"	"04510"			0.952381
10	"04512"	"05200"				0.971429
					Mean AUC	0.950476
Logistic Regression
	Risk-active pathways					Accuracy
1	"05200"					0.942857
2	"04512"					0.847619
3	"05017"					0.647619
4	"04512"					0.961905
5	"04512"					0.952381
6	"04080"					0.866667
7	"05200"					0.952381
8	"04080"					0.904762
9	"04020"					0.961905
10	"04512"					0.971429
					Mean AUC	0.900952
