# Supplementary material for: An Entropy-Based Directed Random Walk for Cancer Classification Using Gene Expression Data Based on Bi-Random Walk on Two Separated Networks
Source: Genes (Basel). 2023 Feb 24;14(3):574. doi: 10.3390/genes14030574 (PMC10048140; doi:10.3390/genes14030574)
Supplement: Supplementary file 1 [file genes-14-00574-s001.zip › Table S2.xlsx]

## Sheet: e-DRW
Table S2. Pathway markers detected across 10 experiments for each cancer dataset.
Lung		Stomach		Liver		Kidney		Thyroid		Breast
Pathways	Frequency	Pathways	Frequency	Pathways	Frequency	Pathways	Frequency	Pathways	Frequency	Pathways	Frequency
ECM-receptor interaction	3/10	PI3K-Akt signaling pathway	7/10	Tight junction	4/10	Neuroactive ligand-receptor interaction	10/10	ECM-receptor interaction	6/10	mTOR signaling pathway	4/10
Human papillomavirus infection	3/10	Hippo signaling pathway	4/10	Thyroid hormone signaling pathway	3/10	Calcium signaling pathway	3/10	Neuroactive ligand-receptor interaction	5/10	Lipid and atherosclerosis	4/10
PI3K-Akt signaling pathway	2/10	Pathways in cancer	3/10	PI3K-Akt signaling pathway	3/10	Adrenergic signaling in cardiomyocytes	3/10	Pathways in cancer	4/10	Adrenergic signaling in cardiomyocytes	4/10
Lipid and atherosclerosis	1/10	Human papillomavirus infection	3/10	Human papillomavirus infection	2/10	Glycolysis / Gluconeogenesis	2/10	Calcium signaling pathway	3/10	Hepatocellular carcinoma	3/10
Apelin signaling pathway	1/10	TGF-beta signaling pathway	1/10	Ras signaling pathway	1/10	PI3K-Akt signaling pathway	2/10	PI3K-Akt signaling pathway	3/10	Wnt signaling pathway	2/10
Pathways in cancer	1/10	Wnt signaling pathway	1/10	Sphingolipid metabolism	1/10	FOXA2 and FOXA3 transcription factor networks	2/10	MicroRNAs in cancer	2/10	cGMP-PKG signaling pathway	2/10
Coronavirus disease - COVID-19	1/10	Cytokine-cytokine receptor interaction	1/10	Pathways in cancer	1/10	Cortisol synthesis and secretion	1/10	Pathways of neurodegeneration - multiple diseases	1/10	Chagas disease	2/10
Focal adhesion	1/10	Tyrosine metabolism	1/10	Small cell lung cancer	1/10	Integrin family cell surface interactions	1/10	Oxytocin signaling pathway	1/10	Chemical carcinogenesis - receptor activation	2/10
		Endocytosis	1/10			Endothelins	1/10	Focal adhesion	1/10	Growth hormone synthesis, secretion and action	2/10
		Glycerophospholipid metabolism	1/10			Fructose and mannose metabolism	1/10	Small cell lung cancer	1/10	Human cytomegalovirus infection	2/10
		Thyroid hormone signaling pathway	1/10			Pentose phosphate pathway	1/10	FGF signaling pathway	1/10	Platelet activation	1/10
		Direct p53 effectors	1/10			Alcoholism	1/10			Human immunodeficiency virus 1 infection	1/10
		Integrin-linked kinase signaling	1/10			Herpes simplex virus 1 infection	1/10			ErbB signaling pathway	1/10
						Validated nuclear estrogen receptor alpha network	1/10			Purine metabolism	1/10
						Insulin signaling pathway	1/10			Hepatitis B	1/10
						Rap1 signaling pathway	1/10			GnRH signaling pathway	1/10
						Hepatitis C	1/10			Hippo signaling pathway	1/10
						Integrin-linked kinase signaling	1/10			Signaling pathways regulating pluripotency of stem cells	1/10
						Apelin signaling pathway	1/10			Calcium signaling pathway	1/10
						cGMP-PKG signaling pathway	1/10			Acute myeloid leukemia	1/10
						Tyrosine metabolism	1/10			MAPK signaling pathway	1/10
						Pathways in cancer	1/10
						FoxO signaling pathway	1/10
						Glutathione metabolism	1/10
						Regulation of actin cytoskeleton	1/10
