# Supplementary material for: An Entropy-Based Directed Random Walk for Cancer Classification Using Gene Expression Data Based on Bi-Random Walk on Two Separated Networks
Source: Genes (Basel). 2023 Feb 24;14(3):574. doi: 10.3390/genes14030574 (PMC10048140; doi:10.3390/genes14030574)
Supplement: Supplementary file 1 [file genes-14-00574-s001.zip › Table S3.xlsx]

## Sheet: Lung
Table S3. The genes in the risk active pathways.
Risk active pathway	ECM-receptor interaction	Human papillomavirus infection	PI3K-Akt signaling pathway	Lipid and atherosclerosis	Apelin signaling pathway	Pathways in cancer	Coronavirus disease - COVID-19	Focal adhesion
The genes used to infer the pathway activity. (Entrez ID/Gene Symbol)	1277	7472	1944	4312	109	3326	4790	23396
	1280	7473	1946	4973	112	7184	7124	8394
	1286	7476	2069	177	113	836	3569	7414
	1287	7477	2247	9475	5330	7472	2212	71
	1288	7482	3082	5295	4893	7473	5295	5295
	3672	81029	5154	5296	3708	7476	5296	5296
	3908	7855	5155	598	6548	7477	5579	81
	3912	8322	7039	4688	4638	7482	7097	87
	3913	8324	7424	4893	2773	81029	3654	3690
	3914	1856	80310	5595	2783	7855	51135	3691
	3918	1857	2064	5600	2792	8322	7189	3696
	3673	7337	2066	5603	187	8324	6885	3672
	1311	7187	2261	5608	2776	4040	51284	3673
	7057	29110	2263	3304	5562	1856	7187	3678
	6696	1277	2264	3305	5563	1857	29110	3679
	3678	1280	2321	3306	5571	1286	629	3685
	3679	1286	2324	3308	81631	1287	1675	2317
	7448	1287	3815	3326	5605	1288	712	7094
	3371	1288	4233	3329	5595	3908	717	5829
	7143	1311	4915	7184	2475	3912	2162	7791
	7148	3371	5159	7097	5140	3913	732	29780
	3685	3908	7010	3654	8877	3914	728	55742
	3690	3912	4893	7189	9759	3918	9636	857
	7450	3913	5605	51135	5289	3673	3455	858
	3696	3914	5595	6885	1958	3685	6772	859
	3691	3918	2475	7187	182	5295	59272	5579
	960	6696	5562	29110	6696	5296	4792	5923
	6382	7057	5563	9451	5346	1398	4793	1729
	948	7143	64223	7186	7019	613	5595	6093
	375790	7148	5295	7494	59	7039	5600	9475
		7448	5296	7436	999	5154	5603	10398
		7450	7097	5330		5155	5601	10627
		3672	930	5530		5159	5602	58498
		3673	3439	5533		3082	7450	5058
		3678	3569	8743		4233	3553	56924
		3679	2057	7124		2064	3592	1398
		3685	3455	355		3815	4312	1793
		3690	3559	841		2261	114548	5601
		3691	3575	839		2263	3439	5602
		3696	9180	836		2264	4600	2064
		5829	1277	840		4893	2353	2321
		7124	1280	948		11186	3921	2324
		8717	1286	4790		5579	6193	4233
		8772	1287	3708		5900	6202	5159
		355	1288	5601		5898	6204	3082
		841	1311	5602		5899	6223	5154
		836	3371	2353		10928	6227	5155
		5159	3908	4792		5337	6234	7424
		5295	3912	114548		1163	11224	80310
		5296	3913	834		1164	25873	1277
		4893	3914	4772		355	4736	1280
		10488	3918	4775		8772	51121	1286
		64764	6696	959		841	6128	1287
		3439	7057	6401		54205	6132	1288
		3455	7143	7412		7048	6143	1311
		182	7148	4318		6688	6155	3371
		8312	7448	3553		861	6156	3908
		324	7450	3569		1050	6158	3912
		7157	3672	3439		894	6159	3913
		55012	3673	6352		1019	6168	3914
		5523	3678	6348		7157	6173	3918
		5525	3679	2920		1027	6175	6696
		5528	3685	2921		4792	6181	7057
		55844	3690	3592		2475	834	7143
		2475	3691	54205		6772		7148
		1978	3696	1555		5605		7448
		1027	5585	1573		5595		7450
		1019	2783	6648		2353		5595
		894	2792			8030		2002
		1017	10161			8031		4660
		898	2149			10342		5499
		9134	3326			598		4638
		5933	7184			51176		894
		5934	10488			6934		331
		3065	1386			83439
		3066	64764			4790
		155066	1027			331
		23545	2997			7186
		245973	1017			7187
		50617	1019			7188
		51382	894			7189
		526	898			7424
		528	9134			4312
		529	5934			4318
		535	4790			3728
		6772	598			3091
		4600	7157			2737
		9636	10971			650
		5986	1978			1017
		23493	23035			898
		4790	55012			9134
		6934	5523			405
		83439	5525			9915
		5590	5528			7704
		9223	55844			1871
		5605	4515			5601
		5595	3164			5602
		1741	9223			26060
		5700	9863			23604
			672			3569
						1029
						6923
						6921
						112399
						54583
						2247
						3065
						3066
						182
						23493
						2324
						3162
						1728
						2941
						2946
						2952
						9446
						114112
						6667
						10023
						1909
						1910
						623
						2776
						5330
						10235
						25780
						5366
						840
						11040
						6778
						3439
						3592
						3600
						1439
						2057
						3455
						3459
						3559
						3575
						3597
						3601
						2002
						1906
						10161
						2149
						6387
						5732

## Sheet: Stomach
Table S3. The genes in the risk active pathways.
Risk active pathway	PI3K-Akt signaling pathway	Hippo signaling pathway	Pathways in cancer	Human papillomavirus infection	TGF-beta signaling pathway	Wnt signaling pathway	Cytokine-cytokine receptor interaction	Tyrosine metabolism	Endocytosis	Glycerophospholipid metabolism	Thyroid hormone signaling pathway	Direct p53 effectors	Integrin-linked kinase signaling
The genes used to infer the pathway activity. (Entrez ID/Gene Symbol)	1943	25937	367	51384	268	51384	2920	218	23327	23171	5330	NFYB	ILK
	1944	4771	3320	54361	650	54361	3576	314	23624	2819	5333	LIF	RUVBL2
	1946	6788	1630	7474	653	7474	5473	3081	4193	55326	5336	DGCR8	PARP1
	1950	5518	51384	7479	269	7479	3627	2954	83737	23175	3265	SFN	PARVA
	2069	5520	54361	11211	659	11211	6376	1621	868	8613	5582	CDKN1A	ILKAP
	2250	5521	7474	2535	4086	2535	3565	124	1956	9663	5291	HDAC2	GSK3B
	2254	4092	7479	8323	1387	8323	3566	125	2263	160851	23439	TFDP1	IQGAP1
	285	7046	11211	3661	1030	51176	3581	126	2264	8527	476	CREBBP	CCND1
	3481	2932	2535	1280	4609	5330	3601	1638	156	81490	477	BCL2L1	CKAP5
	5228	324	8323	1282	4092	6422	50615		2869	10390	482	P0U4F2	TACC3
	627	55233	4041	1284	1634	6424	64109		55040	26279	483	PPP1R13B	AURKA
	7424	10971	1282	1287	7044	9350	1439		51100	5319	5894	PMAIP1	ZYX
	8074	7529	1284	1288	7046	11197	3568		6455	5322	6772	TNFRSF10B	LIMS1
	1956	7531	1287	1292	9765	27121	3597		6456	64600	6548	STEAP3	PPP1R14B
	2066	7534	1288	1293	5518	4041	3598		30845	79888	4193	SPP1	CTNNB1
	2263	1739	2335	2335	26585	80319	3596		10938	10434	5208	SERPINE1	ACTN1
	2264	1742	284217	284217	64388	2932	2057		22841	10908	2932	S100A2
	3815	7004	3911	3911	3397	64321	2690		8766	23659	6009	PYCARD
	4914	5054	3912	3912	4681	79816	5617		5119	9468	2626	PPM1J
	3265	4086	3915	3915		1387	5618		91782	1120	4609	PML
	5894	3397	3673	5649		324	3953		7046	1103	489	PIDD1
	6194	51176	3674	7058		1457	3569		1212		54361	PERP
	7248	4609	3675	7060		10023	3570		1173		4851	PCNA
	6009	894	5291	7143		79718	3590		1175		4853	MLH1
	5291	6657	1399	7148		23291	1271		163		2648	MET
	3441	330	25	3672		8945	3977		30846		8850	GPX1
	3442	332	1956	3673		816	3588		11311		10499	GDF15
	3444	268	3481	3674		5582	29949				1387	FAS
	3446	650	5336	3675		4776	3441				5469	DUSP1
	3456	653	3815	3678		29964	3442					CX3CL1
	3565	659	2263	3680		4007	3444					BCL6
	3569	51384	2264	8515		4609	3446					BCL2L14
	5617	54361	3265	8516		8061	3456					VCAN
	2057	7474	369	3693		894	3459					TRIAP1
	2690	7479	5894	356		5467	26525
	3566	11211	11186	355		4316	9173
	3570	2535	5582	5291		27101	84818
	5618	8323	10928	1950		4920	55540
	1280	1495	6502	1956		6259	3603
	1282	11186	356	3265			7133
	1284	23291	355	5894			4049
	1287	8945	7046	3441			8771
	1288		2932	3442			356
	1292		1050	3444			355
	1293		4609	3446			8718
	2335		1030	3456			8795
	284217		894	4851			1896
	3911		1019	4853			10913
	3912		4193	2932			939
	3915		6469	324			943
	5649		5727	1387			8744
	7058		1027	10474			7292
	7060		1026	55012			608
	7143		6774	5518			7046
	7148		6772	5520			94
	3672		8031	5521			9518
	3673		4914	5523			659
	3674		598	5528			27302
	3675		51176	7248			2657
	3678		332	6009			268
	3680		5970	1027			269
	8515		5743	1019			2660
	8516		330	894			1237
	3693		5228	1017			6348
	2783		7424	898			6351
	2785		3576	1026			1230
	51764		4312	1108			6358
	55970		3728	4193			6360
	1902		5467	23545			6359
	2149		650	51382			6347
	23533		1017	537			6356
	5294		898	9550			2826
	3320		1387	6772			650
	11140		1870	5610			653
	4846		5468	9636
	468		4824	5743
	4193		1612	4242
	2932		23604	9794
	1026		3569	23462
	1027		6923	581
	2998		6921	5970
	4609		7428	9223
	1017		8453	1739
	1019		112398
	894		112399
	898		54583
	356		2250
	5970		2254
	598		8074
	4602		2122
	10971		5915
	7529		1950
	7531		3714
	7534		4851
	55012		4853
	5518		23462
	5520		9817
	5521		2940
	5523		2941
	5528		2946
	9623		2949
	9223		4259
	672		1647
			4616
			581
			1643
			10023
			1909
			2776
			5330
			25780
			5366
			840
			6775
			3441
			3442
			3444
			3446
			3565
			3596
			1439
			2057
			3459
			3566
			3568
			3570
			3597
			3601
			51806
			91860
			816
			185
			1902
			2149
			5733

## Sheet: Liver
Table S3. The genes in the risk active pathways.
Risk active pathway	Tight junction	Thyroid hormone signaling pathway	PI3K-Akt signaling pathway	Human papillomavirus infection	Ras signaling pathway	Sphingolipid metabolism	Pathways in cancer	Small cell lung cancer
The genes used to infer the pathway activity. (Entrez ID/Gene Symbol)	1364	3685	2254	54361	2254	9517	367	5290
	1365	23236	2323	7475	2323	2531	3326	1284
	24146	51196	3481	7480	3481	8612	54361	284217
	9071	5330	374	7481	4908	8613	7475	3910
	9076	5335	4908	2535	5155	253782	7480	3913
	84552	5336	5155	7976	7423	29956	7481	3915
	8777	4893	7423	8324	1436	91012	2535	3688
	51421	5579	1436	8325	1969	8560	7976	3685
	5584	5290	1969	8326	2263	55512	8324	5747
	5590	478	2263	1856	2321	55627	8325	1147
	3993	482	2321	1857	3815	6610	8326	1019
	1739	483	3815	7098	4233	7368	1856	595
	7082	486	4233	148022	4804	2629	1857	9134
	93643	5567	4804	7187	7010	57704	1284	7709
	1741	5605	7010	1284	6464	9514	284217	7186
	5962	6772	4893	1293	2549	55331	3910	7187
	7430	2099	5605	1298	9846		3913	9618
	71	5170	2475	1311	5781		3915	4843
	2017	9882	7248	284217	22808		3688	1871
	7408	5208	5290	3910	4893		3685	6256
	10092	2932	7097	3913	27040		5747	842
	10097	2308	7099	3915	5335		5290	596
	653857	842	5879	6696	5336		6776	1643
	81873	2475	930	7057	10125		6777
	123720	595	2056	7060	10235		5155
	7454	488	2689	7143	2782		3481
	79778	54361	3569	7448	2783		4233
	5872	4854	3574	3679	2790		3717
	9414	652	2057	3685	2791		5335
	51807	5211	2690	3688	51764		5336
	84790	5213	3560	3691	54331		3815
	998	10231	3566	3695	5567		2263
	7074	8841	9180	5747	91860		4893
	5879	6256	3717	8717	8437		673
	387	2648	1284	8772	83593		5579
	4217	1387	1293	5290	7074		5900
	5601	2033	1298	4893	5290		5898
	54566	9282	1311	5567	5900		10928
	6093	71	284217	64764	23179		387
	10398		3910	4854	51196		5879
	4628		3913	2932	9610		8772
	79784		3915	8312	10928		842
	3725		6696	8313	8315		7043
	5567		7057	1387	5879		2932
	5564		7060	2033	10298		861
	5565		7143	5515	5062		7709
	5571		7448	5516	387		595
	5515		3679	5520	1147		1019
	5516		3685	5525	4303		6608
	5520		3688	5528	5605		2308
	23327		3691	5529	26279		1147
	4771		3695	7248	283748		2475
	8531		5747	2475	51365		6772
	3308		5170	1019	5319		5605
	1019		23678	595	5320		3725
	595		2782	9134	5321		7170
	909		2783	5933	8605		7175
	911		2790	3659	2002		998
	913		2791	2308	2114		4843
	861		51764	155066	5898		596
	3688		54331	23545	5601		7186
			10161	51382	55770		7187
			1129	51606	998		9618
			2149	535	5579		7423
			9170	537	5869		3728
			3326	8992	5878		2034
			4846	9296	8036		2735
			1386	6772			652
			468	4599			64399
			64764	5663			8643
			1147	4242			9134
			2932	9794			4087
			842	3280			405
			2997	57801			9915
			595	84667			1387
			1019	26508			2033
			9134	890			1871
			2538	1147			5601
			10018	10379			6256
			596	7297			26060
			4170	84552			4824
			10971	5584			1438
			200186	5590			1436
			5515	998			3569
			5516	5605			1029
			5520	1739			6921
			5525	1741			7428
			5528	3993			112398
			5529				112399
			117145				890
			6256				2323
							2254
							83593
							2122
							51684
							4854
							10683
							28514
							3280
							26508
							3162
							119391
							2938
							2939
							2940
							2941
							2950
							2953
							7296
							1643
							6667
							2099
							1910
							624
							23236
							5330
							10125
							10235
							5366
							27113
							10018
							840
							11040
							2056
							3574
							3600
							51561
							2057
							3560
							3566
							3601
							2002
							91860
							3827
							183
							10161
							185
							2149
							9170

## Sheet: Kidney
Table S3. The genes in the risk active pathways.
Risk active pathway	Neuroactive ligand-receptor interaction	Calcium signaling pathway	Adrenergic signaling in cardiomyocytes	Glycolysis / Gluconeogenesis	PI3K-Akt signaling pathway	FOXA2 and FOXA3 transcription factor networks	Cortisol synthesis and secretion	Integrin family cell surface interactions	Endothelins	Fructose and mannose metabolism	Pentose phosphate pathway	Alcoholism	Herpes simplex virus 1 infection	Validated nuclear estrogen receptor alpha network	Insulin signaling pathway	Rap1 signaling pathway	Hepatitis C	Integrin-linked kinase signaling	Apelin signaling pathway	cGMP-PKG signaling pathway	Tyrosine metabolism	Pathways in cancer	FoxO signaling pathway	Glutathione metabolism	Regulation of actin cytoskeleton
The genes used to infer the pathway activity. (Entrez ID/Gene Symbol)	1132	136	7139	3098	1945	TAT	185	ITGB2	PLCB2	3795	9104	1813	3454	HDAC1	868	1813	148022	RUVBL1	108	146	1644	3326	2309	79017	10451
	146	3363	816	2538	1946	NKX2-1	2767	ITGB3	EDNRB	3098	22934	2773	3455	UBA3	23265	2773	7189	PARP1	113	148	3242	7184	5293	2678	5293
	148	2778	818	92579	1950	TTR	2776	ITGB1	SRC	5207	7086	2783	3716	UBE2M	23433	9771	27102	PARVA	5566	185	4282	836	8503	2729	8503
	1813	108	6332	2203	2247	APOA1	5330	ITGA5	MAP2K2	2203	2203	2785	3460	EP300	6464	25780	5610	RHOG	5567	1909	2806	7474	5170	2937	200576
	1814	113	781	226	2252	ALDOB	5331	ITGA3	MAPK3	226	226	2787	29992	XBP1	5293	9693	9451	RAC1	5568	2767	130	7475	208	290	23396
	59340	5566	783	229	2254	ALB	5332		MAPK1	229	229	2791	5781	SFI1	8503	23683	1965	ELMO2	5330	2776	7306	7480	1017	2939	8394
	2359	5567	5566	230	2323	AFP	4158		MAP2K1	230	230	5566	7186	PHB2	5170	5587	3441	CDC42	5331	5330		11211	1454	2940	7414
	2147	5568	5567	7167	374	UCP2	2778		HRAS	5373		5567	8517	MYC	208	51806	3447	IQGAP1	5332	5331		2535	1432	9446	387
	3001	487	5568	2597	4254	HMGCS1	108		RAC1	29926		5568	9641	GREB1	6198	805	3454	DIAPH1	5581	5332		1856	1950	2876	6093
	5340	488	493	5232	4908	CPT1B	113		CDC42	2762		2778	29110	DSCAM	6199	808	3455	HSP90AA1	22808	6546		1857	1956	2878	1730
	5645	489	6546	5223	51378	ABCC8	5566		EDN2	7264		136	3665	DDX54	5140	91860	1950	CDC37	3845	493		1282	3845	51471	10627
	2151	1956	5502	669	5154		5567		PRKCD	7167		627	27102	DDX17	2932	108	1956	TACC3	6261	1258		1284	369	9027	29895
	3972	2260	10488	2023	5228		5568		PRKCA			4915	5610	C3	572	113	3845	ARHGEF6	51806	1259		1287	5604	6723	1956
	3973	2261	1385	2026	627		10488		MAPK14			3845	9451	ABCA3	5499	136	369	GIT2	805	2977		2335	5595	9588	2260
	5729	2263	1386	219	7039		1385		ADCY7			369	1965	STAT5A	5500	9170	5604	ARHGEF7	808	51806		3908	5601		2261
	5733	2321	468	223	7422		1386		ADCY2			51806	6772	SET	5501	2778	5293	ZYX	91860	805		3909	5728		2263
	134	4915	9586	501	7423		468		COL1A2			805	64170	SAFB	5507	2776	8503	TNS1	6198	808		3910	891		5156
	136	5156	51806	130	80310		9586		MMP1			808	7097		2997	5330	7124	LIMS1	6199	91860		3911	1032		22808
	140	5335	805	5313	1436		1586		CYSLTR2			91860	3654		51806	5331	7132	NCK2	6194	5581		3914	1026		3845
	10161	51806	808	3939	1956				COL3A1			10014	7189		5256	5332	8717	PPP1R14B	2773	108		3915	5934		369
	5031	805	91860	3948	2260							3065	148022		5257	1945	7186	NACA	2783	113		5747	10912		4342
	53637	808	2778	92483	2261							3066	64135		805	1946	8517	ACTN1	2785	134		5293	8743		3676
	1241	91860	108		2263							51564	6891		808	1950	637		2787	140		8503	604		3682
	57105	5256	113		2321							79885	2923		91860	2247	578		2791	624		1398	664		3683
	2915	5257	2773		4915							3014	811		5566	2252	54205		2776	2773		1399	9140		3689
	2916	5530	5595		5156							3015	3105		5567	2254	836		4087	208		25	11337		3691
	2917	5532	208		7010							474381	3106		5568	4254	10197		8678	387		6776	23710		8516
	9568	5533	1432		3845							8331	3107		5573	51378	10062		440738	3778		7039	2538		1398
	2905	5330	146		5604							8337	3134		5575	5154	1017		81631	2969		1956	92579		1399
	2555	5331	148		5595							94239	3135		6009	5228	1019		5604	9569		5154	3276		5747
	2559	5332	185		6198							9555	567		1978	7422	5925		5595	10488		5156	9454		1132
	2567	952	2776		6199							3017	972		1977	7423	6772		208	1385		3716	9455		624
	2570	6261	5330		1975							3018	3108		9470	80310	7533		5140	1386		5335			2245
	55879	6546	5331		6194							54145	3113		6194	1436	2932		8877	468		2260			998
	5025	7416	5332		6009							8344	3115		3845	1956	8837		5327	9586		2261			5058
	5026	10105	5515		64223							8345	3117		369	2260	1026		10014	572		2263			5062
	5027	293	5519		5293							8349	3119		5604	2261	5515		5289	5604		3845			5881
	8001	493	5520		8503							8360	3122		5595	2263	5519		7019	5595		369			55740
	2908	146	5525		7097							8362	3123		32	2321	5520		1490	6093		5899			10094
	1442	148	5526		1442							3021	3126		1398	5156	1869		4208	4659		387			10096
	1443	185	5527		1443							8353	6732		1399	7010	1871		185	5499		5881			10097
	2690	1909	5499		3441							8355	6426		8651	1398	4790			5500		1163			10109
	7067	2915	5500		3447							5604	6428		8835	1399	3665			5501		1164			10552
	7068	3973	5501		1441							5595	8683		5601	5335	3458			5140		6502			81873
	3952	552	487		2690							2905	3441		5313	5899	10379			10105		6500			50649
	5618	57105	488		3454							5499	3447		3098	5881	4938			293		8454			10163
	1136	5724	489		3455							5500	3458		2538	54518	4939			7416		9978			5604
	55584	5733	596		3561							5501	5293		92579	83660	4940			5530		637			5595
	8973	624			5618							2030	8503		2203	55740	4599			5532		54205			8874
	3354	6865			9180							55315	208		3636	60	4600			5533		2932			3984
	3363	7201			3716							10488	6009			71	91543			4772		5371			4659
	185	2767			1278							1385	1978			387	7157			4208		5914			5499
	4828	2769			1282							1386	7124			998	4609			6722		6688			5500
	3827	2776			1284							468	7132			10451	3716			487		4609			5501
	624	9630			1287							9586	8717			84612	29110			488		4149			54961
	1906	2185			1291								836			889	9641			489		1019			5829
	1909	5136			1293								637			3683	208			3827		7157			60
	51083	5137			2335								578			3689	572					6608			71
	4158	816			3908								54205			5604	5595					208			4627
	4295	818			3909								572			5595	6041					572			7114
	10874	80228			3910								596			5608						1026			26999
	23620	93129			3911								598			1432						8517			9170
	4987	2905			3914								4790			5293						6772			2147
	3060	5025			3915								3553			8503						5604			1950
	6863	5026			63923								10308			208						5595			2247
	6865	5027			7148								10520			3845						10342			2252
	552	8877			7448								10794			22808						598			2254
	5724	53373			3676								10795									998			5154
	2797	444			8516								146542									354			80310
	7200	57192			3691								171392									332			2335
	7201	1950			5747								51385									4790			3827
	9170	2247			5170								54811									4791
	10022	2252			5585								55769									596
	10203	2254			2783								56242									331
	796	2668			2785								57209									7186
	797	5154			2787								57711									7189
	7349	7422			2791								59348									9618
	2740	7423			10161								730051									5228
	5745	80310			9170								7553									7422
	7432				208								7559									7423
					3326								7596									3576
					7184								7638									4318
					10488								7639									5467
					1385								7691									2735
					1386								7733									2736
					468								7738									650
					9586								7748									1017
					8517								7752									5925
					2932								7755									4087
					1026								7769									2033
					2309								79724									1869
					572								79744									1871
					2997								79818									5601
					4609								79862									5468
					1017								80095									4824
					1019								80110									1612
					5934								81931									1441
					2538								84436									1436
					92579								84914									112399
					596								90333									890
					4790								90338									4254
					598								92595									2323
					4602								4938									2247
					7157								4939									2252
					7533								4940									2254
					1978								10379									2122
					1977								5199									1487
					9470								5499									1488
					23239								5500									3065
					5515								5501									3066
					5519								6041									5728
					5520																	1950
					5525																	3714
					5526																	4855
					5527																	23462
					5728																	4780
					54541																	2939
					8115																	2940
																						9446
																						10587
																						114112
																						7296
																						10912
																						578
																						1643
																						8202
																						23401
																						1909
																						624
																						2767
																						2776
																						5330
																						5331
																						5332
																						25780
																						11040
																						5292
																						6198
																						6199
																						3441
																						3447
																						3458
																						3596
																						51561
																						3454
																						3455
																						3460
																						3561
																						3568
																						3594
																						3597
																						3601
																						238
																						51806
																						805
																						808
																						91860
																						816
																						818
																						2147
																						3827
																						1906
																						10161
																						185
																						9170
																						5733

## Sheet: Thyroid
Table S3. The genes in the risk active pathways.
Risk active pathway	ECM-receptor interaction	Neuroactive ligand-receptor interaction	Pathways in cancer	Calcium signaling pathway	PI3K-Akt signaling pathway	MicroRNAs in cancer	Pathways of neurodegeneration - multiple diseases	Oxytocin signaling pathway	Focal adhesion	Small cell lung cancer	FGF signaling pathway
The genes used to infer the pathway activity. (Entrez ID/Gene Symbol)	1277	1131	367	1131	1435	5728	1131	5021	5291	5291	PLCG1
	1278	152	7184	155	1942	7078	2905	2776	7409	6502	MET
	1280	155	836	2774	1946	994	2892	5894	3695	1282	PLAU
	1282	59340	54361	2778	2069	898	2893	5604	3674	1284	GAB1
	1284	2357	7471	109	2246	1399	1742	5605	3675	1287	SDC2
	1287	1511	7473	115	2247	9759	2776	5321	3679	3908	PTPN11
	1293	5645	7481	5567	2250	4233	5330	5607	3685	3909	JUN
	1299	5646	81029	2066	2252	4170	5331	7226	7094	3911	FGFR1
	3908	2149	7855	2260	26281	599	3708	6261	83660	3912	PTK2B
	3909	3972	8321	2263	26291	7422	3709	5330	7791	3914	KL
	3911	7253	8324	3791	284	7430	3064	5331	857	3674	FGF1
	3912	5733	8325	4233	3481	11186	4287	801	858	3675	SSH1
	3914	5734	8326	4486	5155	54541	7494	5532	5923	3685	SRC
	3675	10161	4041	4916	56034	900	7186	5563	1729	1147	CDH2
	1311	2846	1855	5156	7039	3162	4217	57118	6093	5925	MAPK1
	6696	2859	1282	5159	7422	3925	468	4846	10627	898	RUNX2
	3679	5029	1284	5979	7423	6774	801	2977	5879	79444	CTNND1
	3371	5031	1287	801	2066	836	5532	6093	5063	598	CBL
	7148	1268	3908	5261	2260	1786	836	4660	56924	7186
	80144	2905	3909	5532	2263	324	355	5500	57144	7187
	3685	2564	3911	3708	3643	27250	8772	5501	2534	7188
	3695	2567	3912	3709	3791	5291	842	2778	1399	7189
	7450	9127	3914	5330	3815	4855	317	109	1793	1869
	3674	2892	3674	5331	4233	4325	3028	112	5599	6257
	6385	2893	3675	6261	5156	5268	291	115	5602	6258
	9899	2900	3685	6543	5159	5962	293	5567	3791	5915
	9900	2743	5291	7416	2885	23414	7416	2771	4233	842
	948	7442	1399	7419	6655	3371	7419	3725	5156	317
	3339	706	867	291	5894	7148	5481	2353	5159	5728
	961	7068	25	293	5604	5243	7124	2002	5155	596
	3161	1134	6776	490	5605	4363	7132	4772	56034	836
	1834	1138	2885	185	1975	672	30849	4775	7422	7157
		1140	7039	1909	6194	2885	29982	4776	7423	4616
		1146	5155	2149	5563	7157	5289	3768	25759
		3354	5156	5021	6794	5156	1457	781	53358
		3355	5159	5724	7248	5894	8851	3708	2885
		185	3481	5733	64223	5604	54361	3709	6655
		187	4233	7852	5291	5605	7471		5894
		4829	3815	887	5879	6655	7473		1277
		4828	2260	2769	6850	5155	7481		1278
		887	2263	2776	3569	5159	81029		1280
		1906	6655	3707	5008	1869	4041		1282
		1908	369	80271	1441	4082	7855		1284
		1909	5894	5136	2057	3066	8321		1287
		2587	11186	4846	3455	2146	8324		1293
		5443	5898	57118	3561	596	8325		1299
		10874	5337	93129	3563	7473	8326		1311
		8620	5338	773	3566	6093	1855		3371
		5539	5879	2905	3570		177		3908
		5697	6502	9127	3575		369		3909
		4886	9978	444	1277		5894		3911
		4922	355	3270	1278		50507		3912
		5179	8772	55283	1280		5599		3914
		5021	842	57192	1282		5602		6696
		6750	5371	2246	1284		5604		7148
		51052	5914	2247	1287		5605		7450
		5724	862	2250	1293		10010		2909
		9170	1050	2252	1299		5690		3725
		10203	7157	26281	1311		10213		5604
		133	572	26291	3371		5701		2002
		796	1147	5155	3908		5707		596
		797	6774	56034	3909		5708		4660
		7349	5604	7422	3911		5717		5500
			5605	7423	3912		6622		5501
			3725		3914		22926		572
			2353		6696		4698		5728
			5979		7148		4700
			8030		7450		4705
			8031		3674		4707
			10342		3675		4708
			598		3679		4710
			83439		3685		4711
			4791		3695		4712
			596		5585		4713
			79444		5586		4717
			7186		2783		4720
			7187		2784		4722
			7188		2791		56901
			7189		2792		23435
			7422		10161		6390
			7423		2149		6391
			3091		2846		10975
			2735		9170		1537
			2737		7184		29796
			650		11140		1327
			652		4846		1329
			898		10488		1337
			5925		1385		1345
			4087		468		1350
			4088		64764		1351
			4089		1147		9167
			1387		572		596
			7704		842		10131
			1869		898		64837
			5599		5934		10376
			5602		5105		7277
			5468		596		7846
			6257		4170		84790
			6258		598		10381
			1612		7157		84617
			23604		7529		1649
			1441		1978		3569
			3569		5515		3553
			8453		5520		1435
			112399		55844		8878
			890		5728		5861
			2246		54541		10126
			2247		9863		56171
			2250		672		7318
			2252				6233
			26281				7314
			26291				7316
			1488				7332
			3066				9246
			5915				5606
			5728				5603
			3714				11315
			4855				598
			23462				6261
			9817				572
			4780				5879
			3162				55102
			2938
			2941
			2944
			2946
			2953
			4258
			9446
			7296
			4616
			8648
			6667
			10023
			23401
			1909
			2776
			5330
			5331
			10125
			317
			6778
			3596
			3600
			2057
			3455
			3459
			3561
			3563
			3566
			3570
			3575
			3597
			3601
			238
			2002
			801
			1906
			10161
			185
			2149
			2846
			9170
			7852
			6387
			5733
			5734

## Sheet: Breast
Table S3. The genes in the risk active pathways.
Risk active pathway	mTOR signaling pathway	Lipid and atherosclerosis	Adrenergic signaling in cardiomyocytes	Hepatocellular carcinoma	Wnt signaling pathway	cGMP-PKG signaling pathway	Chagas disease	Chemical carcinogenesis - receptor activation	Growth hormone synthesis, secretion and action	Human cytomegalovirus infection	Platelet activation	Human immunodeficiency virus 1 infection	ErbB signaling pathway	Purine metabolism	Hepatitis B	GnRH signaling pathway	Hippo signaling pathway	Signaling pathways regulating pluripotency of stem cells	Calcium signaling pathway	Acute myeloid leukemia	MAPK signaling pathway
The genes used to infer the pathway activity. (Entrez ID/Gene Symbol)	8140	5290	7134	3481	7477	150	7099	409	109	5290	5499	5290	5578	158	7043	109	25937	3572	2774	5290	673
	8321	10000	7168	25759	8321	185	7097	6774	6753	10000	23236	10000	5290	953	355	23236	5518	3716	109	10000	3553
	8324	596	4635	673	8324	23236	5603	5290	23236	3661	5331	801	10000	4907	673	5331	5499	6774	5350	2322	355
	245973	1536	784	5605	51176	5331	2353	10000	5331	5605	54518	808	6777	51816	5578	801	7529	5290	2263	673	7043
	51382	5603	490	5578	6934	490	5518	2353	5578	3553	83660	5578	25759	6241	5605	808	7534	3626	2264	6774	1436
	7477	3310	491	5290	23236	491	7043	5578	25759	23236	23533	10298	10298	109	7097	5578	3993	7477	3791	6777	2263
	673	3329	5350	10000	5331	2977	23236	109	6774	5331	109	5062	5062	5136	7099	2796	1741	8321	5159	5605	2264
	5290	7097	1385	7015	6424	5138	5331	5241	6777	801	2534	5063	5063	5138	5603	4313	1490	8324	801	1978	2322
	10000	7099	9586	7043	64321	801	2774	6777	8660	808	1277	1072	673	2766	7098	5321	3397	2247	808	6688	3791
	5605	1965	5578	7477	8607	808	5290	9314	5290	109	1278	7097	5605	2977	10000	5603	51176	2263	23236	862	5159
	8131	23236	801	8321	1459	109	10000	182	10000	3716	1281	7099	1978	5167	3716	5605	6934	2264	5331	890	5605
	81929	5331	808	8324	1460	23533	355	8817	1385	6774	5290	5603			6777	1958	7043	5605	5578	5467	9479
	1978	801	109	51176	5578	8660	3553	79852	9586	5603	10000	2353			6778		268	10000	6263	51176	4296
	1977	808	23533	6934	5467	10000		2938	5605	6387	2977	3661			6774		650	6929	7416	6934	2316
	54541	355	10000	1728	5176	5997		2939	5603	5578	5603	355			3661		7477	5603	7417	1436	2318
	5578	23643	10411	2938	4919	9569		54578	2353	355	5321	5605			5290		8321	9314	7419		409
	6446	30001	11069	2939	4920	5350		54600		1978	6916	9582			1385		8324	3397	83447		5578
		6774	5603	8193		10398		54658		1385	2147	596			9586			2103	490		5321
		2353	185	86		1385		7366		9586		1642			898				491		5062
		3661	23236	6597		9586		5605				1111			9134				185		7786
		5578	5331			5605		1978				995			890				3357		5603
		5451	5518			5499		596				6921			596				7201		1649
		6403	5499			7416		1385				164			2353				7134		4208
		3553	1390			7417		9586											5136		994
		5468	596			7419													777		2353
		1649				83447													2247		10000
						4208													2277		1845
																			56034		5536
																			8817		3310
																					777
																					784
																					2247
																					2277
																					3481
																					56034
																					8817
